# Supplementary material for: 3-{5-Bromo-2-[(tri­phenyl­phosphanyl­idene)amino]­phen­yl}-4,5-di­hydro-1,2,3-oxa­diazol-3-ylium-5-olate
Source: Acta Crystallogr Sect E Struct Rep Online. 2013 Jul 3;69(Pt 8):o1196. doi: 10.1107/S1600536813017765 (PMC3793708; doi:10.1107/S1600536813017765)
Supplement: Supplementary file 1 [file e-69-o1196-sup1.cif]

##############################################################################
#                                                                            #
# This CIF contains the data in a paper accepted for publication in          #
# Acta Crystallographica Section E. It conforms to the requirements of       #
# Notes for Authors for Acta Crystallographica Section E, and has been       #
# peer reviewed under the auspices of the IUCr Commission on Journals.       #
#                                                                            #
# Full details of the Crystallographic Information File format               #
# are given in the paper "The Crystallographic Information File (CIF):       #
# a New Standard Archive File for Crystallography" by S. R. Hall, F. H.      #
# Allen and I. D. Brown [Acta Cryst. (1991), A47, 655-685].                  #
#                                                                            #
# The current version of the core CIF dictionary is obtainable from          #
# ftp://ftp.iucr.org/pub/cif_core.dic.                                       #
#                                                                            #
# Software is freely available for graphical display of the structure(s)     #
# in this CIF. For information consult the CIF software page                 #
# http://www.iucr.org/resources/cif/software.                                #
#                                                                            #
# This file may be used for bona fide research purposes within the           #
# scientific community so long as proper attribution is given to the journal # 
# article from which it was obtained.                                        #
#                                                                            #
##############################################################################
data_global
_audit_creation_method     CRYSTALS_ver_14.11
_journal_date_recd_electronic     2013-06-24
_journal_date_accepted     2013-06-27
_journal_name_full     'Acta Crystallographica, Section E'
_journal_year     2013
_journal_volume     69
_journal_issue      8
_journal_page_first     o1196
_journal_page_last     o1196
_journal_paper_category     QO
_journal_paper_doi     10.1107/S1600536813017765
_journal_coeditor_code     GG2120
_publ_contact_author_name     'David Grossie'
_publ_contact_author_address
;
 Department of Chemistry
Wright State University
Dayton, OH 45435
USA.
;
_publ_contact_author_email     'david.grossie@wright.edu'
_publ_contact_author_fax     '937 775 2717'
_publ_contact_author_phone     '937 775 2210'
_publ_section_title
;\
3-{5-Bromo-2-[(triphenylphosphanylidene)amino]phenyl}-4,5-dihydro-1,2,3-\
oxadiazol-3-ylium-5-olate
;
loop_
    _publ_author_name
    _publ_author_footnote
    _publ_author_address
    'Grossie, David' ?
;
Department of Chemistry
Wright State University
Dayton, OH 45435
USA
;
    'Harrison, Leanna' ?
;
Department of Chemistry
Wright State University
Dayton, OH 45435
USA
;
    'Turnbull, Kenneth' .
;
Department of Chemistry
Wright State University
Dayton, OH 45435
USA
;
_chemical_melting_point     ?
data_I
_chemical_name_systematic
;\
3-{5-Bromo-2-[(triphenylphosphanylidene)amino]phenyl}-4,5-dihydro-\
1,2,3-oxadiazol-3-ylium-5-olate
;
_chemical_formula_moiety     'C26 H19 Br1 N3 O2 P1'
_chemical_formula_sum     'C26 H19 Br1 N3 O2 P1'
_chemical_formula_iupac     'C26 H19 Br1 N3 O2 P1'
_chemical_formula_weight     516.33
_symmetry_cell_setting     monoclinic
_symmetry_space_group_name_H-M     'P 21/n '
_symmetry_space_group_name_Hall     '-P 2yn'
loop_
    _symmetry_equiv_pos_as_xyz
    'x,y,z'
    '-x,-y,-z'
    '-x+1/2,y+1/2,-z+1/2'
    'x+1/2,-y+1/2,z+1/2'
_cell_length_a     7.5207(8)
_cell_length_b     13.8672(15)
_cell_length_c     21.816(2)
_cell_angle_alpha     90
_cell_angle_beta     95.449(2)
_cell_angle_gamma     90
_cell_volume     2264.9(4)
_cell_formula_units_Z     4
_cell_measurement_reflns_used     8702
_cell_measurement_theta_min     5
_cell_measurement_theta_max     60
_cell_measurement_temperature     173
_cell_special_details     ?
_exptl_crystal_description     'block'
_exptl_crystal_colour     'yellow'
_exptl_crystal_size_max     0.43
_exptl_crystal_size_mid     0.30
_exptl_crystal_size_min     0.28
_exptl_crystal_density_diffrn     1.514
_exptl_crystal_density_meas     ?
_exptl_crystal_density_method     'not measured'
_exptl_crystal_F_000     1048
_exptl_absorpt_coefficient_mu     1.915
_exptl_absorpt_correction_type     multi-scan
_exptl_absorpt_process_details     '(SADABS; Siemens, 1996)'
_exptl_absorpt_correction_T_min     0.50
_exptl_absorpt_correction_T_max     0.58
_exptl_special_details
;
;
_diffrn_ambient_temperature     173
_diffrn_radiation_type     'Mo K\a'
_diffrn_radiation_wavelength     0.71073
_diffrn_radiation_monochromator     'graphite'
_diffrn_measurement_device_type     'Bruker Kappa APEXII'
_diffrn_measurement_device     'Area'
_diffrn_measurement_method     \w
_diffrn_reflns_number     46513
_diffrn_reflns_av_R_equivalents     0.029
_diffrn_reflns_theta_min     1.742
_diffrn_reflns_theta_max     31.272
_diffrn_reflns_theta_full     29.709
_diffrn_measured_fraction_theta_max     0.948
_diffrn_measured_fraction_theta_full     0.997
_diffrn_reflns_limit_h_min     -10
_diffrn_reflns_limit_h_max     10
_diffrn_reflns_limit_k_min     -19
_diffrn_reflns_limit_k_max     19
_diffrn_reflns_limit_l_min     -30
_diffrn_reflns_limit_l_max     30
_diffrn_standards_number     0
_diffrn_standards_interval_count     .
_diffrn_standards_interval_time     .
_diffrn_standards_decay_%     ?
_refine_special_details     ?
_reflns_number_total     6964
_reflns_number_gt     5914
_reflns_threshold_expression     I>2.0\s(I)
_refine_ls_structure_factor_coef     Fsqd
_refine_ls_matrix_type     full
_refine_ls_R_factor_all     0.0370
_refine_ls_R_factor_gt     0.0290
_refine_ls_wR_factor_all     0.0736
_refine_ls_wR_factor_gt     0.0711
_refine_ls_wR_factor_ref     0.0736
_refine_ls_goodness_of_fit_ref     0.9188
_refine_ls_number_reflns     6964
_refine_ls_number_parameters     298
_refine_ls_number_restraints     0
_refine_ls_hydrogen_treatment     constr
_refine_ls_weighting_scheme     calc
_refine_ls_weighting_details
;
 Method= Modified Sheldrick
 w=1/[\s^2^(F^2^) + ( 0.04P)^2^ + 1.42P] ,where P=(max(Fo^2^,0) + 2Fc^2^)/3
;
_atom_sites_solution_hydrogens     geom
_atom_sites_solution_primary     direct
_refine_ls_shift/su_max     0.0020523
_refine_ls_shift/su_mean     0.0000636
_refine_diff_density_max     0.86
_refine_diff_density_min     -0.48
_refine_ls_extinction_method     'None'
loop_
    _atom_type_symbol
    _atom_type_scat_Cromer_Mann_a1
    _atom_type_scat_Cromer_Mann_a2
    _atom_type_scat_Cromer_Mann_a3
    _atom_type_scat_Cromer_Mann_a4
    _atom_type_scat_Cromer_Mann_b1
    _atom_type_scat_Cromer_Mann_b2
    _atom_type_scat_Cromer_Mann_b3
    _atom_type_scat_Cromer_Mann_b4
    _atom_type_scat_Cromer_Mann_c
    _atom_type_scat_dispersion_real
    _atom_type_scat_dispersion_imag
    _atom_type_scat_source
    C 2.3100 1.0200 1.5886 0.8650 20.8439 10.2075 0.5687 51.6512 0.2156 0.0033
                                                                          0.0016
                                'International Tables Vol C 4.2.6.8 and 6.1.1.4'
    H 0.4930 0.3229 0.1402 0.0408 10.5109 26.1257 3.1424 57.7998 0.0030 0.0000
                                                                          0.0000
                                'International Tables Vol C 4.2.6.8 and 6.1.1.4'
    Br 17.1789 5.2358 5.6377 3.9851 2.1723 16.5796 0.2609 41.4328 2.9557 -0.2901
                                                                          2.4595
                                'International Tables Vol C 4.2.6.8 and 6.1.1.4'
    N 12.2126 3.1322 2.0125 1.1663 0.0057 9.8933 28.9975 0.5826 -11.5290 0.0061
                                                                          0.0033
                                'International Tables Vol C 4.2.6.8 and 6.1.1.4'
    O 3.0485 2.2868 1.5463 0.8670 13.2771 5.7011 0.3239 32.9089 0.2508 0.0106
                                                                          0.0060
                                'International Tables Vol C 4.2.6.8 and 6.1.1.4'
    P 6.4345 4.1791 1.7800 1.4908 1.9067 27.1570 0.5260 68.1645 1.1149 0.1023
                                                                          0.0942
                                'International Tables Vol C 4.2.6.8 and 6.1.1.4'
_computing_data_collection     'APEX2 (Bruker, 2006)'
_computing_cell_refinement     'SAINT (Bruker, 2006)'
_computing_data_reduction     'SAINT (Bruker, 2006)'
_computing_structure_solution     'SIR92 (Altomare <i>et al.</i>, 1994)'
_computing_structure_refinement     'CRYSTALS (Betteridge <i>et al.</i>, 2003)'
_computing_molecular_graphics     'CAMERON (Watkin <i>et al.</i>, 1996)'
_computing_publication_material     'CRYSTALS (Betteridge <i>et al.</i>, 2003)'
loop_
    _atom_site_type_symbol
    _atom_site_label
    _atom_site_fract_x
    _atom_site_fract_y
    _atom_site_fract_z
    _atom_site_U_iso_or_equiv
    _atom_site_adp_type
    _atom_site_occupancy
    _atom_site_disorder_assembly
    _atom_site_disorder_group
    Br Br35 0.226245(18) 0.622503(11) 0.439272(7) 0.0272 Uani 1.0000 . .
    C C35 0.45423(17) 0.65812(10) 0.47685(6) 0.0192 Uani 1.0000 . .
    C C36 0.55726(17) 0.72268(9) 0.44721(6) 0.0179 Uani 1.0000 . .
    C C31 0.72208(16) 0.74960(9) 0.47645(6) 0.0159 Uani 1.0000 . .
    N N3 0.83407(14) 0.81101(8) 0.44354(5) 0.0172 Uani 1.0000 . .
    C C4 0.93052(19) 0.88673(10) 0.46540(7) 0.0209 Uani 1.0000 . .
    C C5 1.02656(19) 0.91890(10) 0.41683(7) 0.0233 Uani 1.0000 . .
    O O5 1.13573(15) 0.98178(8) 0.41029(6) 0.0315 Uani 1.0000 . .
    O O1 0.97050(15) 0.85637(8) 0.36779(5) 0.0261 Uani 1.0000 . .
    N N2 0.85054(17) 0.78868(9) 0.38551(6) 0.0231 Uani 1.0000 . .
    C C32 0.78948(17) 0.71586(9) 0.53535(6) 0.0165 Uani 1.0000 . .
    N N37 0.95384(15) 0.74604(8) 0.55906(5) 0.0194 Uani 1.0000 . .
    P P38 1.05534(4) 0.74521(2) 0.625347(15) 0.0158 Uani 1.0000 . .
    C C81 1.21291(17) 0.84316(9) 0.62612(6) 0.0177 Uani 1.0000 . .
    C C82 1.22728(19) 0.91448(11) 0.67099(7) 0.0248 Uani 1.0000 . .
    C C83 1.3422(2) 0.99241(12) 0.66550(8) 0.0301 Uani 1.0000 . .
    C C84 1.44642(19) 0.99724(11) 0.61692(8) 0.0290 Uani 1.0000 . .
    C C85 1.4353(2) 0.92545(11) 0.57256(8) 0.0280 Uani 1.0000 . .
    C C86 1.3175(2) 0.84922(10) 0.57645(7) 0.0238 Uani 1.0000 . .
    C C61 1.18310(17) 0.63657(9) 0.64233(6) 0.0180 Uani 1.0000 . .
    C C62 1.12610(18) 0.55137(10) 0.61256(7) 0.0223 Uani 1.0000 . .
    C C63 1.2185(2) 0.46591(11) 0.62551(8) 0.0264 Uani 1.0000 . .
    C C64 1.3693(2) 0.46523(11) 0.66730(7) 0.0265 Uani 1.0000 . .
    C C65 1.4274(2) 0.54983(11) 0.69687(7) 0.0263 Uani 1.0000 . .
    C C66 1.33492(19) 0.63547(10) 0.68462(7) 0.0227 Uani 1.0000 . .
    C C71 0.91867(17) 0.76109(10) 0.68830(6) 0.0179 Uani 1.0000 . .
    C C72 0.81337(19) 0.84392(10) 0.68936(7) 0.0225 Uani 1.0000 . .
    C C73 0.6995(2) 0.85532(11) 0.73560(7) 0.0260 Uani 1.0000 . .
    C C74 0.68674(19) 0.78413(11) 0.77958(6) 0.0247 Uani 1.0000 . .
    C C75 0.7890(2) 0.70123(12) 0.77832(7) 0.0272 Uani 1.0000 . .
    C C76 0.90552(19) 0.68980(11) 0.73294(7) 0.0244 Uani 1.0000 . .
    C C33 0.67735(17) 0.65022(10) 0.56305(6) 0.0190 Uani 1.0000 . .
    C C34 0.51400(18) 0.62114(10) 0.53432(6) 0.0196 Uani 1.0000 . .
    H H361 0.5190 0.7485 0.4081 0.0233 Uiso 1.0000 . .
    H H41 0.9287 0.9095 0.5044 0.0256 Uiso 1.0000 . .
    H H821 1.1602 0.9097 0.7057 0.0301 Uiso 1.0000 . .
    H H831 1.3474 1.0416 0.6953 0.0364 Uiso 1.0000 . .
    H H841 1.5233 1.0489 0.6139 0.0343 Uiso 1.0000 . .
    H H851 1.5054 0.9288 0.5384 0.0345 Uiso 1.0000 . .
    H H861 1.3078 0.8016 0.5461 0.0291 Uiso 1.0000 . .
    H H621 1.0273 0.5523 0.5829 0.0268 Uiso 1.0000 . .
    H H631 1.1804 0.4086 0.6056 0.0317 Uiso 1.0000 . .
    H H641 1.4308 0.4073 0.6754 0.0314 Uiso 1.0000 . .
    H H651 1.5269 0.5494 0.7255 0.0320 Uiso 1.0000 . .
    H H661 1.3731 0.6927 0.7041 0.0277 Uiso 1.0000 . .
    H H721 0.8187 0.8918 0.6593 0.0263 Uiso 1.0000 . .
    H H731 0.6310 0.9122 0.7360 0.0311 Uiso 1.0000 . .
    H H741 0.6102 0.7900 0.8110 0.0298 Uiso 1.0000 . .
    H H751 0.7780 0.6529 0.8082 0.0338 Uiso 1.0000 . .
    H H761 0.9720 0.6334 0.7326 0.0299 Uiso 1.0000 . .
    H H331 0.7152 0.6245 0.6017 0.0224 Uiso 1.0000 . .
    H H341 0.4431 0.5785 0.5532 0.0248 Uiso 1.0000 . .
loop_
    _atom_site_aniso_label
    _atom_site_aniso_U_11
    _atom_site_aniso_U_22
    _atom_site_aniso_U_33
    _atom_site_aniso_U_12
    _atom_site_aniso_U_13
    _atom_site_aniso_U_23
    Br35 0.01877(7) 0.03313(9) 0.02875(8) -0.00838(5) -0.00334(5) 0.00226(6)
    C35 0.0152(5) 0.0202(6) 0.0220(6) -0.0033(5) 0.0010(4) -0.0017(5)
    C36 0.0188(6) 0.0182(6) 0.0167(5) -0.0006(5) 0.0014(4) -0.0003(4)
    C31 0.0170(5) 0.0150(5) 0.0164(5) -0.0023(4) 0.0045(4) 0.0006(4)
    N3 0.0173(5) 0.0171(5) 0.0175(5) -0.0011(4) 0.0037(4) 0.0016(4)
    C4 0.0226(6) 0.0191(6) 0.0212(6) -0.0050(5) 0.0028(5) 0.0023(5)
    C5 0.0210(6) 0.0209(6) 0.0287(7) 0.0002(5) 0.0049(5) 0.0058(5)
    O5 0.0266(5) 0.0285(5) 0.0405(6) -0.0077(4) 0.0084(5) 0.0106(5)
    O1 0.0312(5) 0.0226(5) 0.0267(5) -0.0022(4) 0.0148(4) 0.0027(4)
    N2 0.0294(6) 0.0205(5) 0.0209(5) -0.0027(5) 0.0105(5) 0.0004(4)
    C32 0.0162(5) 0.0166(5) 0.0169(5) -0.0007(4) 0.0029(4) -0.0007(4)
    N37 0.0173(5) 0.0234(5) 0.0171(5) -0.0047(4) 0.0003(4) 0.0017(4)
    P38 0.01456(14) 0.01639(14) 0.01647(14) -0.00207(11) 0.00152(11) 0.00093(11)
    C81 0.0151(5) 0.0163(5) 0.0213(6) -0.0010(4) 0.0002(4) 0.0015(5)
    C82 0.0191(6) 0.0284(7) 0.0265(7) -0.0044(5) 0.0006(5) -0.0063(6)
    C83 0.0233(6) 0.0269(7) 0.0391(8) -0.0062(6) -0.0033(6) -0.0099(6)
    C84 0.0191(6) 0.0218(7) 0.0453(9) -0.0060(5) -0.0017(6) 0.0023(6)
    C85 0.0242(7) 0.0246(7) 0.0365(8) -0.0034(5) 0.0093(6) 0.0052(6)
    C86 0.0256(6) 0.0196(6) 0.0272(7) -0.0030(5) 0.0082(5) -0.0005(5)
    C61 0.0169(5) 0.0172(6) 0.0204(6) -0.0010(4) 0.0040(5) 0.0010(4)
    C62 0.0180(6) 0.0210(6) 0.0281(7) -0.0034(5) 0.0036(5) -0.0023(5)
    C63 0.0236(6) 0.0191(6) 0.0376(8) -0.0019(5) 0.0079(6) -0.0024(6)
    C64 0.0262(7) 0.0224(6) 0.0321(7) 0.0054(5) 0.0086(6) 0.0054(6)
    C65 0.0247(7) 0.0284(7) 0.0254(7) 0.0044(6) 0.0001(5) 0.0036(5)
    C66 0.0232(6) 0.0219(6) 0.0224(6) -0.0007(5) -0.0008(5) 0.0003(5)
    C71 0.0159(5) 0.0214(6) 0.0164(5) -0.0024(4) 0.0008(4) 0.0010(5)
    C72 0.0211(6) 0.0226(6) 0.0243(6) 0.0001(5) 0.0051(5) 0.0038(5)
    C73 0.0229(6) 0.0262(7) 0.0298(7) 0.0025(5) 0.0076(6) 0.0006(6)
    C74 0.0209(6) 0.0342(7) 0.0194(6) -0.0022(5) 0.0046(5) -0.0010(5)
    C75 0.0269(7) 0.0349(8) 0.0202(6) 0.0010(6) 0.0049(5) 0.0086(6)
    C76 0.0239(6) 0.0266(7) 0.0231(7) 0.0049(5) 0.0046(5) 0.0069(5)
    C33 0.0180(6) 0.0205(6) 0.0185(6) -0.0013(5) 0.0024(5) 0.0029(5)
    C34 0.0177(6) 0.0195(6) 0.0221(6) -0.0035(5) 0.0043(5) 0.0013(5)
_geom_special_details
;
Least-squares planes (<i>x</i>,<i>y</i>,<i>z</i> in crystal coordinates) and
deviations from them (* indicates atom used to define plane)
Sydnone ring
0.7299 (5) <i>x</i> - 0.6166 (6) <i>y</i> + 0.2950 (7) <i>z</i> = -0.190 (11)
* -0.006 (1) O1 * 0.004 (1) N2 * 0.001 (1) N3 * -0.007 (1) C4 * 0.008 (1) C5
Phenyl ring at N(3)
-0.4830 (5) <i>x</i> + 0.7617 (4) <i>y</i> + 0.4318 (5) <i>z</i> = 10.247 (6)
* -0.007 (1) C31 * 0.003 (1) C32 * 0.004 (1) C33 * -0.008 (1) C34 * 0.004 (1)
C35 * 0.004 (1) C36 * 0.066 (1) Br35
Angle to previous plane (with approximate e.s.d.) = 45.99 (7)
;
loop_
    _geom_bond_atom_site_label_1
    _geom_bond_atom_site_label_2
    _geom_bond_site_symmetry_1
    _geom_bond_site_symmetry_2
    _geom_bond_distance
    _geom_bond_publ_flag
    Br35 C35 . . 1.8945(13) no
    C35 C36 . . 1.3838(18) no
    C35 C34 . . 1.3892(19) no
    C36 C31 . . 1.3902(17) no
    C36 H361 . . 0.945 no
    C31 N3 . . 1.4371(16) no
    C31 C32 . . 1.4154(17) no
    N3 C4 . . 1.3381(17) no
    N3 N2 . . 1.3206(16) no
    C4 C5 . . 1.4101(19) no
    C4 H41 . . 0.908 no
    C5 O5 . . 1.2154(17) no
    C5 O1 . . 1.4101(19) no
    O1 N2 . . 1.3822(15) no
    C32 N37 . . 1.3598(16) no
    C32 C33 . . 1.4148(18) no
    N37 P38 . . 1.5698(12) no
    P38 C81 . . 1.8016(13) no
    P38 C61 . . 1.8062(13) no
    P38 C71 . . 1.8053(13) no
    C81 C82 . . 1.3885(19) no
    C81 C86 . . 1.4006(19) no
    C82 C83 . . 1.396(2) no
    C82 H821 . . 0.951 no
    C83 C84 . . 1.378(2) no
    C83 H831 . . 0.941 no
    C84 C85 . . 1.385(2) no
    C84 H841 . . 0.927 no
    C85 C86 . . 1.387(2) no
    C85 H851 . . 0.954 no
    C86 H861 . . 0.934 no
    C61 C62 . . 1.3959(19) no
    C61 C66 . . 1.3983(19) no
    C62 C63 . . 1.389(2) no
    C62 H621 . . 0.938 no
    C63 C64 . . 1.386(2) no
    C63 H631 . . 0.938 no
    C64 C65 . . 1.389(2) no
    C64 H641 . . 0.935 no
    C65 C66 . . 1.389(2) no
    C65 H651 . . 0.928 no
    C66 H661 . . 0.932 no
    C71 C72 . . 1.3966(19) no
    C71 C76 . . 1.3978(18) no
    C72 C73 . . 1.393(2) no
    C72 H721 . . 0.936 no
    C73 C74 . . 1.386(2) no
    C73 H731 . . 0.943 no
    C74 C75 . . 1.385(2) no
    C74 H741 . . 0.939 no
    C75 C76 . . 1.392(2) no
    C75 H751 . . 0.944 no
    C76 H761 . . 0.929 no
    C33 C34 . . 1.3850(18) no
    C33 H331 . . 0.935 no
    C34 H341 . . 0.920 no
loop_
    _geom_angle_atom_site_label_1
    _geom_angle_atom_site_label_2
    _geom_angle_atom_site_label_3
    _geom_angle_site_symmetry_1
    _geom_angle_site_symmetry_2
    _geom_angle_site_symmetry_3
    _geom_angle
    _geom_angle_publ_flag
    Br35 C35 C36 . . . 119.37(10) no
    Br35 C35 C34 . . . 119.76(10) no
    C36 C35 C34 . . . 120.86(12) no
    C35 C36 C31 . . . 118.28(12) no
    C35 C36 H361 . . . 122.1 no
    C31 C36 H361 . . . 119.6 no
    C36 C31 N3 . . . 117.99(11) no
    C36 C31 C32 . . . 123.69(11) no
    N3 C31 C32 . . . 118.24(11) no
    C31 N3 C4 . . . 127.63(11) no
    C31 N3 N2 . . . 116.92(11) no
    C4 N3 N2 . . . 115.38(11) no
    N3 C4 C5 . . . 106.23(12) no
    N3 C4 H41 . . . 123.4 no
    C5 C4 H41 . . . 130.4 no
    C4 C5 O5 . . . 135.64(15) no
    C4 C5 O1 . . . 103.76(11) no
    O5 C5 O1 . . . 120.59(13) no
    C5 O1 N2 . . . 111.20(10) no
    O1 N2 N3 . . . 103.40(11) no
    C31 C32 N37 . . . 118.55(11) no
    C31 C32 C33 . . . 115.07(11) no
    N37 C32 C33 . . . 126.35(12) no
    C32 N37 P38 . . . 133.88(10) no
    N37 P38 C81 . . . 105.37(6) no
    N37 P38 C61 . . . 113.44(6) no
    C81 P38 C61 . . . 106.88(6) no
    N37 P38 C71 . . . 115.95(6) no
    C81 P38 C71 . . . 108.81(6) no
    C61 P38 C71 . . . 106.02(6) no
    P38 C81 C82 . . . 123.42(10) no
    P38 C81 C86 . . . 117.07(10) no
    C82 C81 C86 . . . 119.40(12) no
    C81 C82 C83 . . . 119.89(14) no
    C81 C82 H821 . . . 120.0 no
    C83 C82 H821 . . . 120.1 no
    C82 C83 C84 . . . 120.36(14) no
    C82 C83 H831 . . . 119.2 no
    C84 C83 H831 . . . 120.5 no
    C83 C84 C85 . . . 120.07(14) no
    C83 C84 H841 . . . 119.7 no
    C85 C84 H841 . . . 120.2 no
    C84 C85 C86 . . . 120.10(14) no
    C84 C85 H851 . . . 120.6 no
    C86 C85 H851 . . . 119.3 no
    C81 C86 C85 . . . 120.13(14) no
    C81 C86 H861 . . . 119.7 no
    C85 C86 H861 . . . 120.2 no
    P38 C61 C62 . . . 118.47(10) no
    P38 C61 C66 . . . 121.98(10) no
    C62 C61 C66 . . . 119.55(12) no
    C61 C62 C63 . . . 120.13(13) no
    C61 C62 H621 . . . 119.9 no
    C63 C62 H621 . . . 120.0 no
    C62 C63 C64 . . . 120.12(14) no
    C62 C63 H631 . . . 120.3 no
    C64 C63 H631 . . . 119.6 no
    C63 C64 C65 . . . 120.08(14) no
    C63 C64 H641 . . . 119.3 no
    C65 C64 H641 . . . 120.6 no
    C64 C65 C66 . . . 120.20(14) no
    C64 C65 H651 . . . 120.3 no
    C66 C65 H651 . . . 119.5 no
    C61 C66 C65 . . . 119.92(13) no
    C61 C66 H661 . . . 119.2 no
    C65 C66 H661 . . . 120.8 no
    P38 C71 C72 . . . 118.53(10) no
    P38 C71 C76 . . . 121.79(10) no
    C72 C71 C76 . . . 119.49(12) no
    C71 C72 C73 . . . 119.60(13) no
    C71 C72 H721 . . . 120.7 no
    C73 C72 H721 . . . 119.7 no
    C72 C73 C74 . . . 120.53(14) no
    C72 C73 H731 . . . 118.4 no
    C74 C73 H731 . . . 121.0 no
    C73 C74 C75 . . . 120.17(13) no
    C73 C74 H741 . . . 122.0 no
    C75 C74 H741 . . . 117.8 no
    C74 C75 C76 . . . 119.79(13) no
    C74 C75 H751 . . . 119.4 no
    C76 C75 H751 . . . 120.8 no
    C71 C76 C75 . . . 120.40(13) no
    C71 C76 H761 . . . 121.1 no
    C75 C76 H761 . . . 118.5 no
    C32 C33 C34 . . . 122.22(12) no
    C32 C33 H331 . . . 119.2 no
    C34 C33 H331 . . . 118.6 no
    C35 C34 C33 . . . 119.87(12) no
    C35 C34 H341 . . . 119.4 no
    C33 C34 H341 . . . 120.8 no
loop_
    _geom_hbond_atom_site_label_D
    _geom_hbond_atom_site_label_H
    _geom_hbond_atom_site_label_A
    _geom_hbond_site_symmetry_D
    _geom_hbond_site_symmetry_H
    _geom_hbond_site_symmetry_A
    _geom_hbond_distance_DH
    _geom_hbond_distance_HA
    _geom_hbond_distance_DA
    _geom_hbond_angle_DHA
    _geom_hbond_publ_flag
    C4 H41 O5 . . 2_776 0.91 2.48 3.344(2) 159 yes
    C72 H721 O5 . . 2_776 0.94 2.37 3.297(2) 173 yes
