# Supplementary material for: 3-{5-Bromo-2-[(tri­phenyl­phosphanyl­idene)amino]­phen­yl}-4,5-di­hydro-1,2,3-oxa­diazol-3-ylium-5-olate
Source: Acta Crystallogr Sect E Struct Rep Online. 2013 Jul 3;69(Pt 8):o1196. doi: 10.1107/S1600536813017765 (PMC3793708; doi:10.1107/S1600536813017765)
Supplement: Supplementary file 2 [file e-69-o1196-Isup2.hkl]

data_I
#  THIS IS THE DEFAULT SETTING FOR THE TITL
_audit_creation_date        "11-05-25"
_audit_creation_method      CRYSTALS 

_cell_length_a                    7.5207(8)
_cell_angle_alpha                 90
_cell_length_b                    13.8672(15)
_cell_angle_beta                  95.45
_cell_length_c                    21.816(2)
_cell_angle_gamma                 90

# NOTE FO on scale of Fc,      3.63083
# Status flags: 
#    o - used in refinement 
#    < - excluded by I/sigmaI cutoff 
#    x - excluded for another reason  

loop_
_refln_index_h
_refln_index_k
_refln_index_l
_refln_F_squared_meas
_refln_F_squared_calc
_refln_F_squared_sigma
_refln_observed_status
   2   0   0    12985.74    11626.50      176.13 o
   4   0   0     7235.88     6664.05      100.62 o
   6   0   0      915.94      894.96       21.37 o
   8   0   0     1500.28     1622.67       32.70 o
  10   0   0      318.21      327.15       19.42 o
   1   1   0     3122.48        0.00       27.71 x
   2   1   0      802.59      631.52        9.54 o
   3   1   0     2573.38     2367.97       25.53 o
   4   1   0     1364.24     1181.33       14.16 o
   5   1   0     1329.02     1317.12       17.20 o
   6   1   0     2805.13     2836.00       32.49 o
   7   1   0     2144.14     2134.80       28.66 o
   8   1   0      931.89      959.03       17.61 o
   9   1   0      606.98      655.47       15.59 o
  10   1   0      743.42      745.74       18.74 o
   0   2   0    14213.14        0.00      192.23 x
   1   2   0    16552.69        0.00      145.11 x
   3   2   0     2446.16     2409.99       23.03 o
   4   2   0      990.43      832.38       11.06 o
   5   2   0     1336.99     1418.93       14.63 o
   6   2   0       31.96       30.40        5.04 o
   7   2   0      108.65      113.01        7.41 o
   8   2   0     1871.37     2019.12       27.05 o
   9   2   0       18.34       17.22       10.26 o
  10   2   0       -4.73        0.68       11.78 o
   1   3   0     4220.91     3938.10       37.63 o
   2   3   0     1435.15     1241.87       13.74 o
   3   3   0     2905.75     2681.37       24.26 o
   4   3   0     7904.12     7611.27       71.45 o
   5   3   0      204.09      225.85        5.19 o
   6   3   0       18.67       19.31        5.93 o
   7   3   0     1419.90     1464.04       19.91 o
   8   3   0      922.40      973.23       17.57 o
   9   3   0     1562.31     1629.32       25.36 o
  10   3   0     1434.02     1482.00       25.39 o
   0   4   0     4946.01     5023.26       60.28 o
   1   4   0     1195.25     1108.21       11.02 o
   2   4   0    18373.10    17006.40      161.58 o
   3   4   0      208.94      199.75        4.10 o
   4   4   0     9780.07     9224.48       78.85 o
   5   4   0      244.31      244.97        5.76 o
   6   4   0       20.11       20.55        5.52 o
   7   4   0      712.36      722.12       13.81 o
   8   4   0      473.51      479.90       12.30 o
   9   4   0       90.89       77.29        9.99 o
  10   4   0      446.62      429.67       15.62 o
   1   5   0      518.70      469.15        6.23 o
   2   5   0      810.98      840.10        8.10 o
   3   5   0     2307.69     2291.79       20.87 o
   4   5   0     3124.87     3335.37       28.13 o
   5   5   0       54.39       53.18        4.15 o
   6   5   0      715.00      677.33       12.92 o
   7   5   0       94.02       87.47        7.29 o
   8   5   0     2361.09     2415.59       30.44 o
   9   5   0      257.54      268.90       12.34 o
  10   5   0      133.69      148.87       12.18 o
   0   6   0      170.96      148.37        4.23 o
   1   6   0    15895.64    15070.15      133.64 o
   2   6   0     4660.34     4170.97       38.24 o
   3   6   0     5863.06     5675.17       53.10 o
   4   6   0     1452.79     1410.62       14.59 o
   5   6   0     3942.96     3925.84       37.68 o
   6   6   0     2847.46     2954.87       33.32 o
   7   6   0      378.20      364.57       10.69 o
   8   6   0       -3.13        0.60        7.97 o
   9   6   0       25.10       19.21       11.38 o
  10   6   0      335.51      332.52       16.26 o
   1   7   0      267.70      207.95        4.80 o
   2   7   0     1152.96     1212.51       11.20 o
   3   7   0      680.34      663.67        8.46 o
   4   7   0      413.39      404.40        7.46 o
   5   7   0      380.31      393.81        8.08 o
   6   7   0     4913.10     4866.96       54.12 o
   7   7   0      456.78      464.25       11.67 o
   8   7   0      532.84      548.67       13.59 o
   9   7   0      142.18      133.98       10.74 o
  10   7   0      399.46      301.75       42.75 o
   0   8   0    20451.43    19976.94      246.86 o
   1   8   0      507.97      501.24        6.31 o
   2   8   0     1181.16     1204.90       11.69 o
   3   8   0       84.65       89.01        3.85 o
   4   8   0     4928.61     4752.15       41.34 o
   5   8   0      532.93      545.39       10.26 o
   6   8   0      904.93      884.52       15.04 o
   7   8   0      363.16      368.89       10.93 o
   8   8   0      129.97      146.03        9.81 o
   9   8   0       16.13       19.92       11.12 o
   1   9   0       86.11       81.86        3.35 o
   2   9   0     2845.95     2820.38       26.12 o
   3   9   0      635.03      601.31        8.53 o
   4   9   0     1072.19     1036.44       11.94 o
   5   9   0     2162.65     2276.62       24.48 o
   6   9   0      641.70      623.28       13.20 o
   7   9   0     1361.93     1448.62       22.73 o
   8   9   0      585.45      570.42       15.90 o
   9   9   0       80.33      104.80       12.42 o
   0  10   0     2636.94     2726.18       31.59 o
   1  10   0     3883.43     4178.23       31.76 o
   2  10   0      722.71      709.35        9.62 o
   3  10   0     1697.00     1584.59       16.52 o
   4  10   0       67.77       41.46        4.59 o
   5  10   0     1823.57     1804.51       21.89 o
   6  10   0       29.74       30.90        7.64 o
   7  10   0      153.16      158.20       12.51 o
   8  10   0      910.92      929.14       24.25 o
   9  10   0       45.91       46.71       14.05 o
   1  11   0       71.53       71.14        4.00 o
   2  11   0       20.65       17.75        4.31 o
   3  11   0     1039.06     1101.85       12.65 o
   4  11   0       55.88       44.26        4.92 o
   5  11   0     1352.88     1440.02       17.76 o
   6  11   0       10.60        8.82       15.66 o
   7  11   0      588.44      568.50       18.79 o
   8  11   0       56.84       55.92       13.42 o
   9  11   0      481.90      470.88       24.31 o
   0  12   0      793.72      795.91       13.91 o
   1  12   0      102.72      117.48        4.68 o
   2  12   0     4852.25     4825.95       41.80 o
   3  12   0      683.58      715.87       11.12 o
   4  12   0      221.67      228.52        7.27 o
   5  12   0       82.94       78.82        7.47 o
   6  12   0       21.26        8.39        9.79 o
   7  12   0       73.50       59.61       11.12 o
   8  12   0      611.24      588.18       21.34 o
   1  13   0        7.14        9.81        6.29 o
   2  13   0       13.07        9.67       12.85 o
   3  13   0      143.70      121.42        7.27 o
   4  13   0      523.75      525.14       10.51 o
   5  13   0      504.58      485.18       13.19 o
   6  13   0       33.51       35.90       14.14 o
   7  13   0      492.37      428.43       27.03 o
   8  13   0      155.28      148.66       34.63 o
   0  14   0       12.16        6.18       19.81 o
   1  14   0     3282.30     3298.43       40.50 o
   2  14   0      147.39      146.69        9.25 o
   3  14   0     1095.65     1090.58       20.90 o
   4  14   0       55.86       44.70       10.89 o
   5  14   0       26.88       32.97       15.98 o
   6  14   0     1178.83     1045.04       31.23 o
   7  14   0       23.54       35.97       27.02 o
   1  15   0      111.82      110.51       12.03 o
   2  15   0       64.13       57.12       10.20 o
   3  15   0      351.90      378.66       12.25 o
   4  15   0       20.61       25.63       13.20 o
   5  15   0       78.37       64.89       18.53 o
   6  15   0      339.98      345.60       19.89 o
   7  15   0      469.37      441.64       41.91 o
   0  16   0      920.89      986.89       32.81 o
   1  16   0      262.47      262.18       14.99 o
   2  16   0        6.38       36.17       18.86 o
   3  16   0      122.90      114.77       15.57 o
   4  16   0      254.79      257.29       22.40 o
   5  16   0      409.08      366.94       25.63 o
   1  17   0      187.96      211.74       17.25 o
   2  17   0       42.35       37.84       13.38 o
   3  17   0       42.62       22.03       20.18 o
   4  17   0       47.05       27.67       20.40 o
   5  17   0       59.33       27.95       21.82 o
   0  18   0      308.23      339.26       33.69 o
   1  18   0      625.10      657.32       24.54 o
   2  18   0       22.72       13.17       28.87 o
   3  18   0      633.43      577.59       32.23 o
   4  18   0       23.08        1.28       21.93 o
   1  19   0       34.09       36.92       21.92 o
   2  19   0       -9.65        2.14       85.77 o
   3  19   0       24.77        1.13       33.04 o
  -9   0   1     1953.03     1965.68       41.07 o
  -7   0   1      781.97      788.18       20.86 o
  -5   0   1     1773.37     1816.67       32.21 o
  -3   0   1       10.96       18.71        5.78 o
  -1   0   1     8266.02        0.00      109.17 x
   1   0   1     3889.09        0.00       62.03 x
   3   0   1    23331.01    21245.64      316.11 o
   5   0   1     3190.89     2949.17       47.56 o
   7   0   1     5463.07     5626.46       90.42 o
   9   0   1      469.81      488.91       19.76 o
 -10   1   1       31.73       30.83        9.88 o
  -9   1   1      177.46      185.18       10.59 o
  -8   1   1     1573.08     1592.89       23.70 o
  -7   1   1       41.85       37.37        6.47 o
  -6   1   1     1796.76     1852.82       23.99 o
  -5   1   1     5436.10     5420.08       57.94 o
  -4   1   1     3628.79     3492.69       33.79 o
  -3   1   1     8532.41     7894.59       81.01 o
  -2   1   1    10323.97     9818.59       82.19 o
  -1   1   1       73.88        0.00        1.33 x
   0   1   1     1333.24        0.00       18.00 x
   1   1   1     5119.22        0.00       45.16 x
   2   1   1     8502.35     7599.41       72.41 o
   3   1   1      455.71      428.19        5.78 o
   4   1   1     2252.20     2124.89       24.02 o
   5   1   1      197.39      230.82        6.17 o
   6   1   1      102.75      108.18        6.03 o
   7   1   1     1194.11     1291.67       19.02 o
   8   1   1       28.22       18.29       10.27 o
   9   1   1       25.09       23.59        9.57 o
  10   1   1      182.98      180.68       12.36 o
 -10   2   1      296.96      291.47       13.64 o
  -9   2   1       87.31      100.56        9.54 o
  -8   2   1      626.13      606.77       14.38 o
  -7   2   1        6.83        7.10        9.60 o
  -6   2   1      594.66      611.87       11.21 o
  -5   2   1       -2.71        1.57        3.40 o
  -4   2   1      124.95      127.83        3.67 o
  -3   2   1      339.15      365.99        4.46 o
  -2   2   1       41.97       39.13        2.57 o
  -1   2   1      257.27        0.00        2.97 x
   0   2   1      229.28        0.00        2.65 x
   1   2   1    21051.94    19893.81      184.58 o
   2   2   1    40603.56    37868.79      337.54 o
   3   2   1      254.00      172.88        4.56 o
   4   2   1     7970.69     7509.59       71.94 o
   5   2   1       89.93       86.94        4.47 o
   6   2   1     5034.85     5033.41       54.80 o
   7   2   1      511.27      499.87       11.57 o
   8   2   1      928.15      924.18       17.54 o
   9   2   1     1184.76     1301.05       21.34 o
  10   2   1      100.12      106.45       11.31 o
 -10   3   1      435.28      433.89       15.19 o
  -9   3   1       26.12       25.30       10.50 o
  -8   3   1      201.77      203.81        9.84 o
  -7   3   1     3694.18     3717.30       42.27 o
  -6   3   1     1976.57     1930.33       24.35 o
  -5   3   1     1457.37     1423.40       15.78 o
  -4   3   1     4988.13     4709.05       40.97 o
  -3   3   1      546.64      584.18        6.33 o
  -2   3   1    10983.53    10487.10       91.88 o
  -1   3   1    60474.77    56700.00      566.89 o
   0   3   1     8286.71     7807.42       70.28 o
   1   3   1     2916.38     2810.32       24.92 o
   2   3   1     2354.66     2069.18       22.91 o
   3   3   1    10688.16    10021.93       89.77 o
   4   3   1      305.88      299.29        6.26 o
   5   3   1      820.53      743.86       10.59 o
   6   3   1        0.78        1.44        1.68 o
   7   3   1      332.37      348.33        9.64 o
   8   3   1       70.57       70.20        7.82 o
   9   3   1      280.19      256.95       12.21 o
  10   3   1       81.14       85.70       11.30 o
 -10   4   1       -4.65       12.72       18.53 o
  -9   4   1     1138.68     1169.24       21.28 o
  -8   4   1       12.67       14.72       23.55 o
  -7   4   1     1710.11     1813.01       22.79 o
  -6   4   1      146.16      126.18        6.61 o
  -5   4   1      198.17      187.50        5.30 o
  -4   4   1      841.48      786.99        8.91 o
  -3   4   1      366.94      338.86        5.35 o
  -2   4   1     2642.42     2580.30       23.07 o
  -1   4   1     4825.68     4695.51       43.36 o
   0   4   1      989.92     1009.70        9.77 o
   1   4   1      286.93      343.12        4.11 o
   2   4   1       62.37       55.32        3.24 o
   3   4   1     2083.29     1947.95       19.98 o
   4   4   1      664.03      615.49        8.21 o
   5   4   1     5606.28     5724.22       51.96 o
   6   4   1       -4.65        0.08        8.29 o
   7   4   1     1936.59     1969.13       25.09 o
   8   4   1      351.92      375.05       11.13 o
   9   4   1     2469.77     2573.16       34.71 o
  10   4   1      179.66      185.74       12.45 o
 -10   5   1      128.33      160.65       12.23 o
  -9   5   1       33.39       43.94        9.50 o
  -8   5   1      883.61      877.70       16.66 o
  -7   5   1     1053.93     1055.84       16.77 o
  -6   5   1      161.37      158.58        7.01 o
  -5   5   1      924.98      913.90       11.68 o
  -4   5   1      348.45      421.31        5.92 o
  -3   5   1     6824.26     6674.67       58.05 o
  -2   5   1     7372.83     7268.92       69.74 o
  -1   5   1    17723.31    16464.71      148.64 o
   0   5   1     5708.71     5871.87       44.42 o
   1   5   1      870.93      781.04        8.66 o
   2   5   1     8875.16     8265.33       74.79 o
   3   5   1     9811.32     9087.13       87.16 o
   4   5   1      374.94      366.95        6.22 o
   5   5   1      322.83      324.13        6.77 o
   6   5   1      113.69      114.67        6.64 o
   7   5   1       24.42       20.28        6.43 o
   8   5   1      269.09      246.73       10.46 o
   9   5   1        1.85        5.32        9.15 o
  10   5   1       -9.59        4.69       19.77 o
 -10   6   1      709.04      713.97       20.55 o
  -9   6   1      601.22      577.84       16.26 o
  -8   6   1     1135.57     1178.31       18.86 o
  -7   6   1      103.28      124.43        7.57 o
  -6   6   1      997.59     1095.93       15.48 o
  -5   6   1       93.59       75.77        4.79 o
  -4   6   1      936.00      929.80       10.08 o
  -3   6   1     1198.10     1122.15       12.14 o
  -2   6   1      466.23      448.11        6.21 o
  -1   6   1     3009.08     2793.25       26.44 o
   0   6   1     2183.34     2212.34       18.76 o
   1   6   1     1340.12     1157.05       13.48 o
   2   6   1     3061.59     3059.21       26.98 o
   3   6   1      232.10      157.57        4.34 o
   4   6   1     3212.24     3237.47       28.89 o
   5   6   1      259.20      275.94        7.36 o
   6   6   1     6122.41     6157.05       66.07 o
   7   6   1      120.47      118.56        7.95 o
   8   6   1     2111.72     2099.48       28.31 o
   9   6   1      186.26      178.83       11.07 o
  10   6   1      634.93      594.86       22.20 o
 -10   7   1      107.57       92.13       27.85 o
  -9   7   1      854.35      852.53       19.57 o
  -8   7   1      319.82      291.52       11.27 o
  -7   7   1       38.66       37.67        7.13 o
  -6   7   1      124.43      122.98        6.51 o
  -5   7   1     1327.03     1404.79       15.47 o
  -4   7   1      144.41      146.65        4.65 o
  -3   7   1     6818.02     6303.73       58.37 o
  -2   7   1      300.63      364.98        4.94 o
  -1   7   1      610.90      715.02        6.68 o
   0   7   1     1139.59     1126.13       10.34 o
   1   7   1     5959.51     5921.64       51.19 o
   2   7   1     5000.29     4788.70       41.15 o
   3   7   1     1465.34     1351.21       14.53 o
   4   7   1     2139.96     2184.33       19.42 o
   5   7   1      273.05      252.99        7.85 o
   6   7   1       38.12       29.18        6.88 o
   7   7   1      358.86      350.45       10.71 o
   8   7   1        5.91        3.35       17.48 o
   9   7   1      335.28      311.00       12.99 o
  10   7   1      193.81      215.75       37.51 o
  -9   8   1       39.88       65.94       11.51 o
  -8   8   1      -15.59        0.66        9.46 o
  -7   8   1      759.04      775.89       15.19 o
  -6   8   1        7.78       19.40        9.56 o
  -5   8   1      177.37      140.19        6.38 o
  -4   8   1      630.13      612.62        9.64 o
  -3   8   1     1368.15     1229.21       13.33 o
  -2   8   1      795.28      689.74        9.26 o
  -1   8   1      185.17      165.77        3.77 o
   0   8   1       10.14        0.28        5.69 o
   1   8   1     2331.51     2504.43       20.30 o
   2   8   1       23.57        6.56        3.32 o
   3   8   1      860.70      976.90        9.73 o
   4   8   1      780.27      739.44       10.06 o
   5   8   1      222.91      181.31        7.52 o
   6   8   1       79.01       76.21        7.67 o
   7   8   1     5576.99     5688.71       61.87 o
   8   8   1       42.71       78.56        8.79 o
   9   8   1      152.44      170.40       11.58 o
  -9   9   1      316.60      306.21       15.37 o
  -8   9   1      151.24      163.84       12.03 o
  -7   9   1       -2.86        9.31        8.55 o
  -6   9   1      705.28      736.33       12.78 o
  -5   9   1      367.21      327.85        9.07 o
  -4   9   1     7572.36     7609.35       65.73 o
  -3   9   1     1638.39     1522.91       16.47 o
  -2   9   1     3046.65     2843.53       27.71 o
  -1   9   1     1006.38     1039.08       10.12 o
   0   9   1     2610.64     2611.69       21.88 o
   1   9   1     3518.51     3582.44       28.76 o
   2   9   1     2374.44     2362.43       21.11 o
   3   9   1       36.80       32.34        3.86 o
   4   9   1     1073.83     1061.27       13.24 o
   5   9   1      477.29      511.35       10.09 o
   6   9   1      130.28      114.66        7.81 o
   7   9   1       51.63       47.30        9.10 o
   8   9   1        3.66        0.36       12.33 o
   9   9   1      604.37      606.34       19.04 o
  -9  10   1       -1.66       18.65        8.92 o
  -8  10   1      118.05      125.67       12.02 o
  -7  10   1      111.15       86.55       11.85 o
  -6  10   1      787.43      787.80       14.66 o
  -5  10   1      116.65      116.83        6.95 o
  -4  10   1       60.46       54.91        4.71 o
  -3  10   1     1879.47     1789.87       19.76 o
  -2  10   1       31.84       29.80        3.72 o
  -1  10   1     1010.24     1094.66       10.49 o
   0  10   1      166.13      156.36        4.26 o
   1  10   1       16.93       12.24        3.84 o
   2  10   1     1905.99     1868.59       18.80 o
   3  10   1      399.73      346.21        7.06 o
   4  10   1      224.82      231.43        6.46 o
   5  10   1      643.72      607.79       12.02 o
   6  10   1     2784.43     2794.40       31.19 o
   7  10   1       23.96       28.89       11.40 o
   8  10   1      724.24      679.53       22.01 o
   9  10   1      110.50      114.97       17.37 o
  -9  11   1       62.29       43.67       15.63 o
  -8  11   1      165.94      169.60       14.79 o
  -7  11   1     1607.54     1633.52       31.17 o
  -6  11   1      200.92      226.39        9.64 o
  -5  11   1      177.88      164.60        8.55 o
  -4  11   1      520.78      525.16        9.80 o
  -3  11   1     4273.62     4428.64       38.45 o
  -2  11   1     1059.27     1116.09       12.03 o
  -1  11   1     2369.19     2342.27       20.70 o
   0  11   1     6901.53     6790.28       54.87 o
   1  11   1       19.23       19.05        4.35 o
   2  11   1      236.66      252.19        6.05 o
   3  11   1     2087.63     2004.33       19.81 o
   4  11   1      145.28      141.05        5.63 o
   5  11   1       29.62       34.59        7.55 o
   6  11   1       28.72       29.70        7.94 o
   7  11   1      131.34      141.57       11.16 o
   8  11   1        4.23        6.61       21.83 o
   9  11   1      102.86      103.90       18.69 o
  -8  12   1       42.08       32.54       16.67 o
  -7  12   1      579.01      575.78       19.23 o
  -6  12   1        5.82        0.99       11.71 o
  -5  12   1        5.55        7.45       17.35 o
  -4  12   1       22.06       24.85        7.01 o
  -3  12   1      637.09      548.13       11.56 o
  -2  12   1       25.33       29.39        5.05 o
  -1  12   1      531.67      533.87        8.22 o
   0  12   1       24.11       13.80        4.00 o
   1  12   1      199.10      203.28        5.38 o
   2  12   1      454.84      460.61        8.22 o
   3  12   1     3756.45     3799.37       33.00 o
   4  12   1       64.28       60.78        5.63 o
   5  12   1     3010.96     3041.21       38.09 o
   6  12   1       -7.68        0.37       14.79 o
   7  12   1      452.55      526.89       15.61 o
   8  12   1       82.93       69.26       14.38 o
  -8  13   1      453.14      431.96       28.71 o
  -7  13   1      768.82      713.18       26.24 o
  -6  13   1      373.33      321.42       13.85 o
  -5  13   1       40.83       28.48       13.53 o
  -4  13   1      590.44      528.20       12.78 o
  -3  13   1      722.44      746.60       12.92 o
  -2  13   1     3453.73     3346.00       36.08 o
  -1  13   1     1853.48     1907.48       19.32 o
   0  13   1     1762.88     1748.51       17.83 o
   1  13   1       65.04       55.29        5.13 o
   2  13   1       91.59       72.19        5.81 o
   3  13   1      905.32      917.22       13.52 o
   4  13   1     1388.96     1406.50       18.31 o
   5  13   1       53.19       58.21        9.49 o
   6  13   1       90.79       94.30       11.91 o
   7  13   1       26.17       52.74       19.99 o
   8  13   1      279.46      322.22       37.31 o
  -7  14   1       78.86       77.91       29.07 o
  -6  14   1      197.89      201.19       16.37 o
  -5  14   1       41.33       40.12       16.17 o
  -4  14   1      110.90       98.77        8.68 o
  -3  14   1       67.93       63.43        7.88 o
  -2  14   1      303.27      278.01       10.52 o
  -1  14   1      589.43      542.60       12.80 o
   0  14   1      320.88      331.16        9.71 o
   1  14   1      374.08      353.61       10.07 o
   2  14   1      225.99      230.29        9.84 o
   3  14   1       70.75       71.17        8.58 o
   4  14   1     1128.11     1178.74       21.68 o
   5  14   1      160.56      166.31       15.55 o
   6  14   1      601.52      578.36       27.02 o
   7  14   1      277.22      234.12       34.50 o
  -7  15   1      469.31      396.55       41.91 o
  -6  15   1      112.99       74.12       16.41 o
  -5  15   1      525.22      505.85       25.86 o
  -4  15   1      124.15      118.35       11.53 o
  -3  15   1      423.14      398.37       16.14 o
  -2  15   1     1177.94     1225.57       22.28 o
  -1  15   1       34.72       39.18        9.57 o
   0  15   1       -3.92        9.83       14.39 o
   1  15   1     1557.98     1530.18       28.98 o
   2  15   1      236.70      237.17       13.82 o
   3  15   1      189.91      181.11       12.77 o
   4  15   1       11.24        6.15       25.08 o
   5  15   1       39.79       50.84       18.45 o
   6  15   1      160.94      143.25       20.17 o
   7  15   1       21.18       22.52       30.15 o
  -6  16   1       60.55        4.09       21.92 o
  -5  16   1       34.94        9.04       16.44 o
  -4  16   1      148.55      137.27       12.70 o
  -3  16   1      116.51      109.61       15.21 o
  -2  16   1       17.95        7.41       13.35 o
  -1  16   1      126.84      134.56       14.91 o
   0  16   1       33.85       23.09       12.08 o
   1  16   1      483.25      467.68       17.45 o
   2  16   1       93.54       95.49       13.36 o
   3  16   1      364.31      311.41       18.79 o
   4  16   1       70.04       72.26       29.78 o
   5  16   1       61.76       42.38       25.74 o
   6  16   1       57.84       32.15       27.67 o
  -5  17   1      199.49      219.06       24.06 o
  -4  17   1      641.96      686.26       30.33 o
  -3  17   1       15.24       47.65       20.34 o
  -2  17   1       -6.98       10.00       15.23 o
  -1  17   1      123.55      152.53       16.43 o
   0  17   1      753.04      715.90       25.05 o
   1  17   1      398.63      394.13       18.00 o
   2  17   1      368.81      370.36       20.01 o
   3  17   1      113.56      148.03       17.43 o
   5  17   1       -9.26        0.02       73.73 o
  -4  18   1       29.65        8.85       24.62 o
  -3  18   1       64.87       58.11       17.55 o
  -2  18   1       31.60       28.86       17.24 o
  -1  18   1      604.28      587.66       24.77 o
   0  18   1       -7.09       10.12       47.09 o
   1  18   1      120.99       98.93       22.89 o
   2  18   1        5.72       56.35       47.49 o
   3  18   1      378.29      359.23       37.50 o
   4  18   1        5.41        7.12       45.06 o
  -3  19   1      395.25      351.74       40.79 o
  -2  19   1       46.35       52.69       17.81 o
  -1  19   1      665.36      628.24       22.76 o
   0  19   1       84.89       98.64       19.40 o
   1  19   1       35.11       34.07       30.21 o
   2  19   1       15.25       64.03       31.51 o
   3  19   1      294.14      274.37       25.90 o
 -10   0   2      862.30      842.03       27.45 o
  -8   0   2     1382.84     1423.63       31.02 o
  -6   0   2      989.39      973.22       22.19 o
  -4   0   2    10727.79    10519.75      126.35 o
  -2   0   2     1930.55     1850.21       23.55 o
   0   0   2    17821.27        0.00      333.26 x
   2   0   2     1222.07     1024.97       18.40 o
   4   0   2     4863.77     3876.14       68.94 o
   6   0   2      319.59      336.03       11.60 o
   8   0   2      256.70      276.56       14.78 o
  10   0   2       14.68       17.10       22.88 o
 -10   1   2      318.17      326.57       13.69 o
  -9   1   2      344.22      375.40       12.50 o
  -8   1   2       68.58       56.34        7.98 o
  -7   1   2      787.67      797.21       14.88 o
  -6   1   2      198.03      208.79        7.40 o
  -5   1   2     1458.47     1268.82       16.21 o
  -4   1   2      259.33      233.34        4.34 o
  -3   1   2     1085.33     1022.08        9.89 o
  -2   1   2     1269.30     1229.25       10.90 o
  -1   1   2     4552.09        0.00       40.07 x
   0   1   2     1253.12        0.00       15.08 x
   1   1   2      559.40        0.00        5.30 x
   2   1   2     3562.12     3273.23       32.70 o
   3   1   2     6315.04     5758.58       54.52 o
   4   1   2     1792.14     1725.16       21.30 o
   5   1   2     5011.97     4845.76       54.65 o
   6   1   2      364.98      386.14        9.08 o
   7   1   2     1014.38      990.30       16.22 o
   8   1   2     4259.49     4379.88       52.20 o
   9   1   2      457.81      448.39       14.13 o
  10   1   2      203.75      213.28       12.73 o
 -10   2   2      229.29      236.35       12.75 o
  -9   2   2     2255.35     2332.82       32.00 o
  -8   2   2      482.25      487.93       12.98 o
  -7   2   2     6841.38     6803.05       78.55 o
  -6   2   2      100.32       99.19        6.18 o
  -5   2   2    10069.08     9794.42       90.85 o
  -4   2   2     1533.06     1490.71       13.83 o
  -3   2   2    10192.47     9867.74       85.43 o
  -2   2   2     4879.68     4344.87       39.35 o
  -1   2   2      299.25      234.66        3.54 o
   0   2   2      888.96        0.00        8.36 x
   1   2   2    12094.09    11349.56      100.74 o
   2   2   2     5741.39     5447.72       48.45 o
   3   2   2      100.35       65.38        3.36 o
   4   2   2      194.38      219.95        4.88 o
   5   2   2       27.35       24.39        3.81 o
   6   2   2        5.73        4.07        8.56 o
   7   2   2       20.03       22.71        6.96 o
   8   2   2      781.56      850.65       16.40 o
   9   2   2      522.00      532.94       15.01 o
  10   2   2       -5.32        9.38       15.83 o
 -10   3   2       18.32       10.05       10.95 o
  -9   3   2       86.95       87.73        9.62 o
  -8   3   2       19.80       22.26       11.79 o
  -7   3   2       28.00       15.92        6.75 o
  -6   3   2      355.40      364.70        8.81 o
  -5   3   2       60.71       64.18        3.82 o
  -4   3   2      249.10      203.42        5.18 o
  -3   3   2        6.11        2.98        3.13 o
  -2   3   2      885.80      814.12        8.54 o
  -1   3   2    33756.75    31629.33      370.09 o
   0   3   2     3604.90     3648.30       31.79 o
   1   3   2     3948.17     3677.97       33.49 o
   2   3   2      605.85      465.14        6.51 o
   3   3   2     4516.50     4151.24       38.77 o
   4   3   2     8911.75     8421.31       80.36 o
   5   3   2     1400.23     1440.89       15.41 o
   6   3   2     3930.52     4044.22       43.90 o
   7   3   2      720.71      708.85       13.79 o
   8   3   2       20.37       17.56        7.72 o
   9   3   2      902.85      938.06       19.19 o
  10   3   2      851.51      870.44       20.22 o
 -10   4   2      175.73      178.75       12.56 o
  -9   4   2       54.52       47.10        9.41 o
  -8   4   2     1086.67     1084.21       19.26 o
  -7   4   2       98.80       85.56        7.14 o
  -6   4   2     3252.37     3349.68       37.03 o
  -5   4   2       54.45       44.23        3.95 o
  -4   4   2     3827.19     3702.85       33.45 o
  -3   4   2      848.94      778.86        8.48 o
  -2   4   2       75.91       94.46        2.26 o
  -1   4   2      565.54      552.90        6.60 o
   0   4   2     5929.80     5853.64       49.89 o
   1   4   2      861.75      698.26        8.34 o
   2   4   2     2202.15     2047.25       19.51 o
   3   4   2     1468.03     1304.77       14.84 o
   4   4   2      225.34      271.48        4.89 o
   5   4   2      219.71      219.21        6.82 o
   6   4   2       42.72       41.05        6.23 o
   7   4   2      107.51      101.68        7.47 o
   8   4   2      175.32      178.94        9.23 o
   9   4   2        6.56        7.45       15.90 o
  10   4   2      257.99      212.31       13.59 o
 -10   5   2       39.21       41.07       11.08 o
  -9   5   2       24.87       30.69        9.91 o
  -8   5   2      359.06      330.54       11.99 o
  -7   5   2       92.67       88.04        7.27 o
  -6   5   2     1235.34     1284.64       17.47 o
  -5   5   2      700.76      676.61        9.92 o
  -4   5   2       19.61        8.85        3.31 o
  -3   5   2      410.68      301.29        5.62 o
  -2   5   2     7306.60     6399.60       61.77 o
  -1   5   2      327.43      316.71        5.34 o
   0   5   2     1932.71     2011.52       17.27 o
   1   5   2     3513.46     3357.87       34.07 o
   2   5   2     4094.01     3337.17       35.31 o
   3   5   2     8826.85     8500.17       71.23 o
   4   5   2     5075.38     5064.63       44.07 o
   5   5   2     4973.50     4844.95       53.61 o
   6   5   2     4380.09     4473.62       48.54 o
   7   5   2     2764.11     2873.53       33.52 o
   8   5   2       49.17       38.89        9.32 o
   9   5   2      227.48      231.39       11.44 o
  10   5   2      962.61      976.63       23.69 o
 -10   6   2       37.80       27.96       12.62 o
  -9   6   2      339.18      326.49       13.41 o
  -8   6   2      119.66      121.67        9.42 o
  -7   6   2      837.03      799.84       15.01 o
  -6   6   2      341.55      357.47        8.35 o
  -5   6   2     5714.55     5583.50       53.12 o
  -4   6   2      664.96      689.40        8.15 o
  -3   6   2     8416.06     8115.23       75.75 o
  -2   6   2      491.49      529.72        6.68 o
  -1   6   2     7380.68     7414.19       62.98 o
   0   6   2     1698.02     1589.53       14.89 o
   1   6   2      144.53      163.74        3.50 o
   2   6   2      536.92      503.74        6.85 o
   3   6   2      582.17      527.30        7.52 o
   4   6   2      129.82      123.64        4.60 o
   5   6   2     1342.22     1333.67       16.54 o
   6   6   2        1.19        5.63        4.17 o
   7   6   2      123.96      133.31        8.09 o
   8   6   2       20.57       25.40        8.07 o
   9   6   2      243.36      253.62       11.76 o
  10   6   2        9.52       18.23       22.39 o
 -10   7   2      757.56      793.66       34.18 o
  -9   7   2       38.31       35.30        9.99 o
  -8   7   2       96.61      104.95        9.02 o
  -7   7   2      309.60      303.66       10.14 o
  -6   7   2       78.70       86.53        5.96 o
  -5   7   2      856.39      853.45       11.62 o
  -4   7   2        7.26        4.62        6.07 o
  -3   7   2      826.03      666.72       10.06 o
  -2   7   2     2923.03     2985.86       27.40 o
  -1   7   2     1107.55     1059.88       10.72 o
   0   7   2      222.91      208.11        3.79 o
   1   7   2      419.96      431.78        6.34 o
   2   7   2     3660.61     3646.53       32.18 o
   3   7   2      621.75      639.33        8.53 o
   4   7   2     3067.52     3173.39       29.86 o
   5   7   2     4539.64     4463.31       45.91 o
   6   7   2     1199.80     1184.91       19.39 o
   7   7   2      111.58      106.42        8.11 o
   8   7   2     1092.11     1077.71       19.11 o
   9   7   2      189.84      183.28       11.56 o
  10   7   2       40.61       49.84       34.53 o
  -9   8   2       17.79       12.10       11.39 o
  -8   8   2     1225.09     1217.72       23.77 o
  -7   8   2      134.75      119.45        8.45 o
  -6   8   2     1120.45     1154.18       14.82 o
  -5   8   2      264.42      267.31        7.11 o
  -4   8   2    11171.19    11418.85       94.85 o
  -3   8   2      713.47      634.56        9.44 o
  -2   8   2     3787.87     3683.00       35.34 o
  -1   8   2      324.97      291.40        5.04 o
   0   8   2     6060.85     5977.15       47.75 o
   1   8   2      612.26      577.18        7.80 o
   2   8   2      205.17      249.99        4.40 o
   3   8   2      331.85      348.07        6.08 o
   4   8   2      133.32      129.71        4.55 o
   5   8   2        3.88        0.72        5.75 o
   6   8   2     1022.02     1048.20       18.03 o
   7   8   2      600.29      570.94       15.09 o
   8   8   2      158.18      158.43       10.30 o
   9   8   2       57.21       81.53       10.56 o
  -9   9   2       29.73       24.41       12.77 o
  -8   9   2      318.45      280.65       13.95 o
  -7   9   2       -4.49        5.41       12.70 o
  -6   9   2       20.42       22.47        6.87 o
  -5   9   2       48.18       39.46        5.56 o
  -4   9   2      158.35      122.98        5.53 o
  -3   9   2      286.40      305.75        5.60 o
  -2   9   2      167.77      154.78        4.71 o
  -1   9   2     3636.40     3557.62       30.94 o
   0   9   2      374.24      334.74        5.70 o
   1   9   2      960.54      946.98        9.84 o
   2   9   2     3473.40     3401.39       29.69 o
   3   9   2     1925.71     1879.25       17.97 o
   4   9   2     2546.10     2727.62       23.09 o
   5   9   2      967.92      953.01       13.35 o
   6   9   2     1188.67     1209.28       18.35 o
   7   9   2     1062.14     1049.32       19.97 o
   8   9   2     1844.03     1829.99       29.02 o
   9   9   2      942.21      889.11       23.34 o
  -9  10   2      630.61      619.10       19.54 o
  -8  10   2       10.24        3.78       19.78 o
  -7  10   2     1291.38     1298.54       23.89 o
  -6  10   2      654.65      681.10       14.47 o
  -5  10   2     1932.73     1922.30       23.90 o
  -4  10   2      617.30      647.40       10.06 o
  -3  10   2     1451.56     1405.63       14.57 o
  -2  10   2      384.14      391.57        7.03 o
  -1  10   2      169.32      171.19        4.37 o
   0  10   2       29.87       33.68        3.58 o
   1  10   2      753.50      759.29        8.74 o
   2  10   2      275.17      294.27        5.99 o
   3  10   2      847.91      800.45       10.44 o
   4  10   2      543.72      459.96        8.91 o
   5  10   2       10.73        4.22       11.94 o
   6  10   2      260.61      261.43        8.85 o
   7  10   2        1.70        3.58        6.64 o
   8  10   2       76.22       68.63       12.07 o
   9  10   2      167.03      189.08       18.45 o
  -9  11   2       37.87       38.47       18.12 o
  -8  11   2      385.53      356.23       15.83 o
  -7  11   2       71.28       55.70       11.84 o
  -6  11   2       39.91       43.62        8.00 o
  -5  11   2        4.88        1.77       12.42 o
  -4  11   2      117.87      104.39        6.25 o
  -3  11   2       73.79       66.55        4.90 o
  -2  11   2      617.30      644.72        9.26 o
  -1  11   2      465.69      466.68        7.33 o
   0  11   2    10001.54    10043.07       78.42 o
   1  11   2       95.34      100.86        4.22 o
   2  11   2     1307.42     1313.37       15.25 o
   3  11   2     2449.72     2509.49       22.62 o
   4  11   2      119.27      111.82        5.78 o
   5  11   2      160.79      149.73        7.07 o
   6  11   2     1498.88     1514.13       20.19 o
   7  11   2      221.86      189.66       12.40 o
   8  11   2       54.90       46.37       11.77 o
  -8  12   2      957.36      897.23       37.19 o
  -7  12   2       39.17       33.14       17.25 o
  -6  12   2     1307.52     1252.44       23.66 o
  -5  12   2      152.86      140.75        9.79 o
  -4  12   2      799.93      801.70       13.11 o
  -3  12   2      346.34      358.01        8.08 o
  -2  12   2     1207.75     1229.03       15.76 o
  -1  12   2     2599.78     2564.82       24.87 o
   0  12   2      411.20      393.37        7.52 o
   1  12   2      998.08      951.52       11.88 o
   2  12   2      781.36      785.61       10.59 o
   3  12   2      511.21      472.88        8.85 o
   4  12   2      302.66      281.66        8.10 o
   5  12   2       22.56        7.59        8.01 o
   6  12   2      140.97      139.07       10.76 o
   7  12   2      141.01      127.73       13.45 o
   8  12   2       70.51       91.35       16.98 o
  -8  13   2      186.67      160.15       31.80 o
  -7  13   2        3.70        8.21       29.98 o
  -6  13   2       10.93       16.58       21.00 o
  -5  13   2       66.47       64.77       10.84 o
  -4  13   2      628.06      629.20       13.29 o
  -3  13   2        9.93       13.43       15.44 o
  -2  13   2      283.06      277.98        8.40 o
  -1  13   2      128.09      118.62        6.87 o
   0  13   2      759.84      810.17       12.75 o
   1  13   2       18.39       21.49        5.34 o
   2  13   2       41.32       36.61        5.86 o
   3  13   2      236.02      232.28        8.28 o
   4  13   2      220.35      222.76       10.88 o
   5  13   2      760.43      794.09       18.41 o
   6  13   2      620.53      622.26       19.00 o
   7  13   2      212.97      239.92       17.83 o
   8  13   2       64.38       88.49       18.21 o
  -7  14   2      255.83      227.91       23.93 o
  -6  14   2      304.09      271.06       13.70 o
  -5  14   2      420.42      382.62       15.98 o
  -4  14   2      745.03      736.80       14.14 o
  -3  14   2      115.78      110.19        8.99 o
  -2  14   2       27.15       24.84        7.99 o
  -1  14   2     3046.35     3033.11       35.04 o
   0  14   2      141.89      135.71        7.58 o
   1  14   2      413.75      399.69       10.08 o
   2  14   2      729.40      730.01       14.16 o
   3  14   2      661.66      665.45       13.14 o
   4  14   2       15.73       23.98       10.21 o
   5  14   2        2.97        3.66       10.62 o
   6  14   2      224.73      247.60       17.19 o
   7  14   2       65.73       36.85       28.44 o
  -7  15   2      188.36      137.67       34.37 o
  -6  15   2      298.60      220.66       24.44 o
  -5  15   2       71.02       65.73       13.57 o
  -4  15   2       20.44       21.27        9.40 o
  -3  15   2       65.95       66.95       10.31 o
  -2  15   2     2352.21     2314.14       35.24 o
  -1  15   2      416.27      452.56       12.33 o
   0  15   2       -7.18        6.92       14.41 o
   1  15   2      386.60      391.69       15.37 o
   2  15   2     3976.66     3884.50       58.43 o
   3  15   2       83.16       82.65       14.83 o
   4  15   2      863.46      803.06       33.22 o
   6  15   2      356.54      332.79       24.44 o
  -6  16   2      152.50      175.99       20.29 o
  -5  16   2       43.51       38.31       14.03 o
  -4  16   2     1195.53     1209.91       24.44 o
  -3  16   2       46.46       39.51       10.93 o
  -2  16   2      396.26      433.22       16.11 o
  -1  16   2      319.51      278.77       17.90 o
   0  16   2      459.87      457.91       19.49 o
   1  16   2       19.18       16.90       16.22 o
   2  16   2      533.24      494.80       21.81 o
   3  16   2       40.69       23.34       18.66 o
   4  16   2       -4.37        0.18       33.06 o
   6  16   2       36.16       34.93       20.96 o
  -5  17   2       -1.96        2.53       15.98 o
  -4  17   2       91.63       52.64       20.91 o
  -3  17   2      164.87      134.40       17.30 o
  -2  17   2      161.40      179.96       14.70 o
  -1  17   2       75.10       72.33       15.79 o
   0  17   2       79.71       58.59       19.53 o
   1  17   2      143.73      123.00       21.33 o
   2  17   2      905.50      941.52       35.34 o
   3  17   2      504.61      481.07       25.50 o
   5  17   2      120.32      116.69       21.85 o
  -4  18   2       10.20        0.51       27.87 o
  -3  18   2      500.31      507.99       23.35 o
  -2  18   2       72.81       46.90       14.83 o
  -1  18   2      235.20      200.62       16.53 o
   0  18   2      111.40      106.28       18.10 o
   1  18   2      585.04      575.86       24.84 o
   2  18   2        4.76       24.73       22.29 o
   3  18   2      176.23      173.42       15.88 o
   4  18   2       49.56       39.51       32.62 o
  -3  19   2       50.79       36.27       33.80 o
  -2  19   2       26.57        6.64       22.32 o
  -1  19   2      174.32      160.79       17.13 o
   0  19   2      458.28      412.01       20.62 o
   1  19   2       56.71       30.54       15.96 o
   2  19   2        7.37       51.44       45.52 o
  -9   0   3      219.69      223.61       15.59 o
  -7   0   3     2175.77     2204.91       40.70 o
  -5   0   3     1134.55     1049.31       16.40 o
  -3   0   3     5169.07     4908.55       61.56 o
  -1   0   3     1064.47        0.00       14.91 x
   1   0   3    11724.94    10911.44      136.70 o
   3   0   3    20154.74    19288.00      273.60 o
   5   0   3      446.91      472.86       12.64 o
   7   0   3     1304.00     1296.66       25.36 o
   9   0   3     1551.43     1629.08       35.42 o
 -10   1   3      337.68      330.41       13.71 o
  -9   1   3     1306.40     1314.12       22.50 o
  -8   1   3     1173.93     1237.76       19.63 o
  -7   1   3      653.46      680.43       13.49 o
  -6   1   3      710.94      693.66       12.95 o
  -5   1   3      613.74      642.71        7.80 o
  -4   1   3     6932.25     6673.51       58.36 o
  -3   1   3     5069.03     5013.34       42.74 o
  -2   1   3     1506.38     1298.19       13.30 o
  -1   1   3     1495.17        0.00       14.55 x
   0   1   3     2944.58        0.00       26.11 x
   1   1   3     4318.46     4081.43       34.69 o
   2   1   3    10706.45    10021.50       86.13 o
   3   1   3     2835.16     2477.04       25.39 o
   4   1   3      657.90      550.78        9.47 o
   5   1   3     1566.24     1576.69       18.59 o
   6   1   3      457.93      465.06        9.70 o
   7   1   3      341.28      396.45        9.88 o
   8   1   3      609.65      633.66       14.80 o
   9   1   3      684.13      656.03       16.86 o
  10   1   3      223.63      200.83       13.17 o
 -10   2   3       38.91       49.08       10.12 o
  -9   2   3      377.52      388.87       12.80 o
  -8   2   3      188.62      183.14        9.46 o
  -7   2   3      586.57      583.77       12.86 o
  -6   2   3     1962.55     1895.87       25.73 o
  -5   2   3      224.83      222.00        4.76 o
  -4   2   3     1786.64     1698.66       15.87 o
  -3   2   3      299.17      284.52        4.29 o
  -2   2   3     7853.72     7485.16       62.84 o
  -1   2   3      498.87      491.07        5.30 o
   0   2   3     2371.79        0.00       22.70 x
   1   2   3    36506.15    34929.59      279.45 o
   2   2   3    13872.35    13374.43      122.13 o
   3   2   3      535.56      578.80        7.07 o
   4   2   3     7464.36     7494.10       68.39 o
   5   2   3      322.95      281.10        7.74 o
   6   2   3     6805.28     6769.48       72.73 o
   7   2   3       28.31       33.71        6.71 o
   8   2   3     1459.96     1481.87       21.71 o
   9   2   3      502.11      522.24       14.95 o
  10   2   3      207.38      193.30       12.95 o
 -10   3   3      395.59      375.05       14.58 o
  -9   3   3      149.41      143.34       10.29 o
  -8   3   3      751.93      776.85       15.58 o
  -7   3   3     1903.34     1937.16       26.18 o
  -6   3   3     1446.00     1451.56       20.49 o
  -5   3   3     8736.25     8440.06       74.53 o
  -4   3   3     3496.14     3361.43       30.66 o
  -3   3   3       25.67       22.44        1.98 o
  -2   3   3     4083.37     3914.19       36.89 o
  -1   3   3    23892.39    23545.76      199.79 o
   0   3   3     9022.19     8654.20       71.87 o
   1   3   3     2911.36     2626.24       24.74 o
   2   3   3      424.26      431.55        5.25 o
   3   3   3     2948.65     2519.37       25.89 o
   4   3   3     1582.38     1420.08       17.43 o
   5   3   3       46.33       35.92        4.24 o
   6   3   3       45.54       42.57        5.67 o
   7   3   3     3327.54     3442.59       38.90 o
   8   3   3      163.47      177.56        9.09 o
   9   3   3       14.87       10.13       13.02 o
  10   3   3     1055.31     1029.52       22.18 o
 -10   4   3       30.05       34.11       10.65 o
  -9   4   3       43.84       28.97        9.01 o
  -8   4   3      342.95      330.41       11.49 o
  -7   4   3      469.57      500.79       11.71 o
  -6   4   3      985.02     1050.81       14.97 o
  -5   4   3     6238.76     6090.40       53.99 o
  -4   4   3      140.17      125.10        3.53 o
  -3   4   3     1857.14     1812.89       16.21 o
  -2   4   3      155.10      149.89        3.03 o
  -1   4   3    10969.38    10620.76       97.37 o
   0   4   3      198.99      198.91        3.15 o
   1   4   3     7953.74     8057.13       63.74 o
   2   4   3     2109.85     1916.75       17.98 o
   3   4   3     4568.99     4529.82       37.58 o
   4   4   3        8.21        4.96        7.00 o
   5   4   3     3390.99     3427.60       32.73 o
   6   4   3      470.40      456.56       10.62 o
   7   4   3     2410.45     2443.22       30.03 o
   8   4   3        4.66        5.48        9.30 o
   9   4   3      267.08      288.65       11.67 o
  10   4   3       19.76       25.63       12.56 o
 -10   5   3      207.13      204.70       13.16 o
  -9   5   3       72.49       73.73       10.02 o
  -8   5   3     2780.07     2912.16       36.66 o
  -7   5   3      585.81      582.14       13.53 o
  -6   5   3     1258.12     1218.00       17.67 o
  -5   5   3     7695.63     7543.58       70.32 o
  -4   5   3     2173.99     2248.92       19.23 o
  -3   5   3       58.40       41.00        2.63 o
  -2   5   3     2691.96     2638.21       23.79 o
  -1   5   3    12328.38    11855.15      118.38 o
   0   5   3       12.25       11.10        4.40 o
   1   5   3     1407.92     1249.85       13.84 o
   2   5   3      141.01      124.50        3.53 o
   3   5   3      142.97      118.28        3.68 o
   4   5   3      172.30      146.83        4.41 o
   5   5   3      540.87      561.42        9.51 o
   6   5   3      157.78      146.67        7.27 o
   7   5   3     1854.14     1897.00       24.63 o
   8   5   3      287.70      302.55       10.73 o
   9   5   3        7.70       10.96       16.39 o
  10   5   3      393.65      389.54       21.68 o
 -10   6   3       43.18       44.67       13.92 o
  -9   6   3        9.04        7.36       21.30 o
  -8   6   3       40.53       35.44        8.39 o
  -7   6   3       75.58       59.12        7.27 o
  -6   6   3       13.18        5.47       12.62 o
  -5   6   3       49.75       36.62        4.57 o
  -4   6   3       47.84       34.10        3.54 o
  -3   6   3     2618.90     2351.95       23.72 o
  -2   6   3     3657.81     3647.80       31.80 o
  -1   6   3     1470.20     1314.84       13.17 o
   0   6   3     5946.95     6178.19       48.56 o
   1   6   3       13.73       16.93        2.85 o
   2   6   3    17294.57    16388.15      144.73 o
   3   6   3      986.84      899.40       10.76 o
   4   6   3     2919.97     2863.56       25.36 o
   5   6   3      125.59      131.63        6.18 o
   6   6   3      697.91      670.57       14.44 o
   7   6   3       56.30       62.92        7.34 o
   8   6   3     1135.85     1114.67       19.29 o
   9   6   3      135.92      119.96       10.69 o
  10   6   3      513.53      487.29       30.70 o
 -10   7   3      400.64      430.25       27.58 o
  -9   7   3      981.72      975.95       22.57 o
  -8   7   3      699.69      689.57       16.47 o
  -7   7   3     1122.42     1182.82       17.81 o
  -6   7   3      872.80      849.77       12.56 o
  -5   7   3       38.31       25.35        4.50 o
  -4   7   3      228.93      232.02        4.88 o
  -3   7   3      913.90      996.58       10.18 o
  -2   7   3      461.14      370.44        7.73 o
  -1   7   3      821.56      747.57        9.45 o
   0   7   3     2585.21     2598.89       23.33 o
   1   7   3      339.40      385.62        5.64 o
   2   7   3       48.98       41.51        3.08 o
   3   7   3      935.16      992.12       11.21 o
   4   7   3      323.20      318.53        5.86 o
   5   7   3     1005.21     1025.82       13.96 o
   6   7   3      639.98      687.65       14.24 o
   7   7   3       50.02       56.82        8.30 o
   8   7   3      987.28     1029.80       18.43 o
   9   7   3     1127.75     1137.03       21.15 o
  10   7   3      310.48      288.74       43.38 o
  -9   8   3       18.29       11.48       13.66 o
  -8   8   3      444.81      490.72       15.20 o
  -7   8   3      773.74      745.68       16.15 o
  -6   8   3       91.92       94.51        5.98 o
  -5   8   3       38.34       32.36        4.70 o
  -4   8   3      206.47      237.93        5.05 o
  -3   8   3      999.53     1041.62       11.10 o
  -2   8   3       12.46       20.10        8.52 o
  -1   8   3     9979.27     9866.72       90.36 o
   0   8   3       19.62       30.63        3.33 o
   1   8   3     3717.11     3721.12       34.71 o
   2   8   3       65.59       31.93        3.46 o
   3   8   3     7587.57     7641.29       65.08 o
   4   8   3      363.27      336.14        6.62 o
   5   8   3      116.17      128.28        6.15 o
   6   8   3        5.01        4.21       11.13 o
   7   8   3      873.78      899.51       17.94 o
   8   8   3        0.75        2.82        3.01 o
   9   8   3      519.92      513.02       15.54 o
  -9   9   3      605.27      616.32       18.93 o
  -8   9   3     1324.75     1292.55       25.17 o
  -7   9   3      282.00      281.80       12.03 o
  -6   9   3      872.66      850.59       14.74 o
  -5   9   3      536.00      578.75       10.43 o
  -4   9   3      462.75      426.42        8.50 o
  -3   9   3     3038.35     3120.77       27.67 o
  -2   9   3     1948.81     1919.93       18.90 o
  -1   9   3      286.61      276.11        5.22 o
   0   9   3     1389.98     1469.15       12.84 o
   1   9   3     1757.99     1793.76       16.26 o
   2   9   3       35.09       39.21        4.14 o
   3   9   3        3.19        7.11        4.81 o
   4   9   3       29.22       26.24        4.06 o
   5   9   3      440.70      426.47        9.59 o
   6   9   3       77.96       85.57        7.67 o
   7   9   3      130.51      140.51        9.24 o
   8   9   3       58.38       48.84       10.63 o
   9   9   3      695.49      682.46       19.30 o
  -9  10   3      200.02      217.19       14.34 o
  -8  10   3       49.26       34.33       11.87 o
  -7  10   3      168.86      164.68       11.11 o
  -6  10   3       46.23       33.49        6.89 o
  -5  10   3       59.56       35.09        6.89 o
  -4  10   3     1570.22     1579.46       19.79 o
  -3  10   3      245.30      179.84        6.13 o
  -2  10   3     3911.70     3893.47       35.50 o
  -1  10   3      367.67      320.12        6.36 o
   0  10   3      572.85      534.48        7.54 o
   1  10   3     2963.15     2986.69       24.91 o
   2  10   3     1920.24     1880.87       19.04 o
   3  10   3      229.65      226.47        5.98 o
   4  10   3     2149.15     2216.05       21.39 o
   5  10   3     1091.02     1040.44       15.66 o
   6  10   3      882.94      865.66       16.27 o
   7  10   3      791.96      755.32       16.56 o
   8  10   3      404.25      382.71       13.70 o
   9  10   3       -5.77        1.41       17.90 o
  -9  11   3      365.13      396.81       37.64 o
  -8  11   3      310.26      291.88       17.16 o
  -7  11   3     1420.18     1408.39       29.26 o
  -6  11   3      547.68      515.40       13.52 o
  -5  11   3      967.47     1013.52       16.82 o
  -4  11   3       59.66       49.80        5.77 o
  -3  11   3      870.45      861.20       11.93 o
  -2  11   3       26.91       20.23        4.80 o
  -1  11   3     3338.35     3269.93       29.16 o
   0  11   3       14.51        3.03        4.21 o
   1  11   3      146.61      121.37        4.64 o
   2  11   3       93.69       76.26        4.89 o
   3  11   3       36.56       22.39        4.45 o
   4  11   3      530.27      593.27        9.54 o
   5  11   3       18.23       20.42        7.95 o
   6  11   3      239.48      219.39        9.98 o
   7  11   3      172.00      180.62       10.37 o
   8  11   3      121.32      136.68       14.38 o
  -8  12   3       37.11       28.14       15.64 o
  -7  12   3      536.62      507.23       27.04 o
  -6  12   3        5.20        1.79       11.84 o
  -5  12   3      812.85      734.47       23.36 o
  -4  12   3      657.33      644.58       13.11 o
  -3  12   3      397.05      362.58        9.21 o
  -2  12   3        0.42       10.83        1.96 o
  -1  12   3      349.78      356.58        8.88 o
   0  12   3      305.91      317.47        7.32 o
   1  12   3     3485.46     3442.01       32.44 o
   2  12   3      486.00      492.32        9.53 o
   3  12   3     1536.15     1531.16       19.34 o
   4  12   3       20.68       34.09        8.33 o
   5  12   3     2265.65     2199.84       31.14 o
   6  12   3      350.69      365.15       15.46 o
   7  12   3     1717.24     1711.33       39.26 o
   8  12   3       72.74       35.91       16.66 o
  -8  13   3      133.77      142.58       30.80 o
  -7  13   3      344.81      317.83       24.16 o
  -6  13   3      614.21      611.03       18.56 o
  -5  13   3     1185.50     1136.12       25.10 o
  -4  13   3      653.88      617.74       13.65 o
  -3  13   3       64.16       56.13        7.27 o
  -2  13   3      566.63      584.30       12.17 o
  -1  13   3      361.99      363.52        9.58 o
   0  13   3      742.71      715.25       13.52 o
   1  13   3       13.66       15.63        7.52 o
   2  13   3      131.55      135.43        7.11 o
   3  13   3       75.98       93.55        7.60 o
   4  13   3        9.51        5.31       16.29 o
   5  13   3       25.51       13.85       13.47 o
   6  13   3      242.47      278.63       16.96 o
   7  13   3      345.94      364.49       20.04 o
   8  13   3       40.85       63.33       17.82 o
  -7  14   3      116.54      135.74       16.70 o
  -6  14   3       22.84       24.17       10.13 o
  -5  14   3       19.03       31.37       12.09 o
  -4  14   3      825.60      776.01       14.72 o
  -3  14   3       35.69       36.98        7.52 o
  -2  14   3       91.18       81.07        7.83 o
  -1  14   3      121.14      103.69        7.87 o
   0  14   3     1410.94     1409.80       19.80 o
   1  14   3       53.21       51.85        7.08 o
   2  14   3     1781.49     1784.45       23.80 o
   3  14   3      131.09      132.31        8.62 o
   4  14   3      124.50      129.54       17.20 o
   5  14   3        2.59        2.21       11.58 o
   6  14   3      973.30      916.22       29.29 o
   7  14   3       65.89       59.10       17.16 o
  -7  15   3      688.18      808.32       48.13 o
  -6  15   3       88.97       95.68       20.41 o
  -5  15   3       44.52       43.69       11.54 o
  -4  15   3      322.47      316.02       11.52 o
  -3  15   3     1736.24     1740.96       26.26 o
  -2  15   3       27.09        4.99        8.49 o
  -1  15   3       69.63       81.50        8.12 o
   0  15   3       87.67       83.83        8.80 o
   1  15   3      701.53      642.07       17.13 o
   2  15   3       15.20        0.48       13.87 o
   3  15   3      228.25      265.51       13.49 o
   4  15   3       70.78       53.37       24.72 o
   5  15   3      459.62      396.86       20.99 o
   6  15   3       -9.28        9.56       70.53 o
  -6  16   3       52.99       41.31       18.47 o
  -5  16   3       78.55       55.20       14.50 o
  -4  16   3       41.27       32.90       11.62 o
  -3  16   3      334.92      332.45       14.30 o
  -2  16   3      266.19      243.59       12.06 o
  -1  16   3      373.15      341.73       13.93 o
   0  16   3       46.62       60.71       14.19 o
   1  16   3      451.12      468.50       23.84 o
   2  16   3      165.92      142.08       15.53 o
   3  16   3     2057.44     2055.92       41.22 o
   4  16   3      104.54       84.17       19.72 o
   5  16   3      468.41      413.70       38.87 o
  -5  17   3       90.80       78.16       16.05 o
  -4  17   3      460.20      455.31       19.44 o
  -3  17   3      200.59      194.82       15.24 o
  -2  17   3      204.97      190.61       15.22 o
  -1  17   3       18.76        1.74       10.82 o
   0  17   3        2.00        1.45       13.52 o
   1  17   3      241.45      253.66       15.40 o
   2  17   3        3.89        0.71       21.37 o
   3  17   3       25.51        9.39       15.22 o
   4  17   3      254.05      274.05       23.79 o
   5  17   3       25.77       18.88       31.61 o
  -4  18   3        4.40        5.82       30.10 o
  -3  18   3      205.09      169.08       19.33 o
  -2  18   3      239.48      279.06       16.89 o
  -1  18   3       -7.75        4.48       21.43 o
   0  18   3      107.95      103.47       15.09 o
   1  18   3      400.01      392.54       18.67 o
   2  18   3      498.74      520.58       20.11 o
   3  18   3       15.89       20.53       23.54 o
   4  18   3      260.98      265.01       35.67 o
  -3  19   3       30.20       16.93       32.17 o
  -2  19   3      -12.83       13.47       48.71 o
  -1  19   3      276.10      253.97       18.46 o
   0  19   3      150.69      193.22       16.91 o
   1  19   3        3.98        0.46       20.48 o
   2  19   3       16.38       12.84       26.75 o
 -10   0   4      674.33      683.28       24.92 o
  -8   0   4     3045.63     3287.61       55.05 o
  -6   0   4     7925.45     7954.73      126.04 o
  -4   0   4     2425.82     2302.16       30.56 o
  -2   0   4       54.98       81.82        2.45 o
   0   0   4    11433.39        0.00      148.46 x
   2   0   4     2671.45     2658.54       33.06 o
   4   0   4      233.58      278.29        7.97 o
   6   0   4     4966.98     5086.17       72.60 o
   8   0   4     2039.32     2156.31       41.10 o
  10   0   4     4705.90     4910.75       84.33 o
 -10   1   4        4.14        1.84       15.35 o
  -9   1   4      371.52      389.89       12.85 o
  -8   1   4      102.41       87.89        8.24 o
  -7   1   4      108.46      111.55        7.18 o
  -6   1   4     3158.45     3240.69       38.22 o
  -5   1   4     1361.35     1340.89       13.55 o
  -4   1   4      354.73      329.80        5.46 o
  -3   1   4     1205.36     1248.22       11.37 o
  -2   1   4    11341.00    10890.21       93.87 o
  -1   1   4    23856.50    23698.46      222.38 o
   0   1   4    18250.60        0.00      151.61 x
   1   1   4    11257.63    10792.27       89.54 o
   2   1   4     1080.85     1027.40       10.12 o
   3   1   4     4056.71     3983.98       37.69 o
   4   1   4     5073.89     5079.93       47.35 o
   5   1   4     2674.20     2620.67       29.01 o
   6   1   4      184.20      184.97        6.83 o
   7   1   4       16.57       11.38        8.75 o
   8   1   4       25.41       16.35        9.63 o
   9   1   4        5.61       16.43       16.91 o
  10   1   4      155.06      125.87       12.61 o
 -10   2   4       16.62       31.22       14.18 o
  -9   2   4     1524.72     1548.35       24.58 o
  -8   2   4      274.80      278.77       10.45 o
  -7   2   4      845.50      875.72       15.48 o
  -6   2   4      114.16      103.55        6.34 o
  -5   2   4     2652.41     2566.39       23.97 o
  -4   2   4      130.32      147.70        3.40 o
  -3   2   4     1024.19     1050.69        9.99 o
  -2   2   4     3378.35     3176.02       30.43 o
  -1   2   4      564.27      555.09        5.95 o
   0   2   4     7563.76     7031.93       63.90 o
   1   2   4     6793.16     6495.75       52.51 o
   2   2   4     4230.23     4124.25       34.44 o
   3   2   4      115.94       97.85        3.41 o
   4   2   4       17.02       12.51        2.97 o
   5   2   4      722.23      800.40       11.28 o
   6   2   4      272.75      309.17        8.23 o
   7   2   4      974.74      943.35       16.26 o
   8   2   4      129.19      141.08        8.88 o
   9   2   4     2402.48     2470.42       34.10 o
  10   2   4      309.79      313.17       14.15 o
 -10   3   4       51.19       49.38       10.67 o
  -9   3   4      162.83      151.45       10.52 o
  -8   3   4      107.77      118.76        8.43 o
  -7   3   4      871.72      912.60       15.65 o
  -6   3   4       85.65       67.62        6.11 o
  -5   3   4      572.49      538.66        7.82 o
  -4   3   4    11395.02    10518.28       91.55 o
  -3   3   4     2919.18     2896.08       24.44 o
  -2   3   4    11197.97    10643.21       94.28 o
  -1   3   4    22976.63    22040.22      202.41 o
   0   3   4    11134.13    10833.69      104.82 o
   1   3   4    50563.51    48658.57      400.74 o
   2   3   4     9424.79     9100.28       75.49 o
   3   3   4     9294.94     8659.38       72.17 o
   4   3   4     1133.01     1169.72       13.45 o
   5   3   4      533.68      522.66        9.35 o
   6   3   4     2943.32     2981.96       34.24 o
   7   3   4       25.33       21.09        7.04 o
   8   3   4       56.34       52.63        8.23 o
   9   3   4      157.41      131.68       10.52 o
  10   3   4        7.78        0.54       18.25 o
 -10   4   4     1896.04     1881.30       30.24 o
  -9   4   4        2.99        8.67       10.52 o
  -8   4   4     1223.18     1262.22       20.54 o
  -7   4   4        5.25        2.26        9.42 o
  -6   4   4     1694.34     1771.49       23.06 o
  -5   4   4      924.38      820.47       10.89 o
  -4   4   4     1041.43     1095.41       10.48 o
  -3   4   4      651.07      580.60        7.12 o
  -2   4   4     2141.48     1817.60       19.10 o
  -1   4   4     1222.90     1180.52       12.76 o
   0   4   4     3594.25     3680.29       32.47 o
   1   4   4     1431.51     1380.08       12.95 o
   2   4   4     5048.26     4700.47       41.15 o
   3   4   4     2815.03     2750.45       25.04 o
   4   4   4     4752.45     4602.17       44.00 o
   5   4   4       44.26       31.40        4.39 o
   6   4   4      328.37      301.00        9.11 o
   7   4   4       23.53       21.97        6.96 o
   8   4   4     3003.16     3121.78       36.83 o
   9   4   4       11.52       26.32       23.68 o
  10   4   4       42.90       40.44       13.65 o
 -10   5   4        8.35        0.43       25.21 o
  -9   5   4      185.61      179.39       11.31 o
  -8   5   4      270.41      259.90       10.86 o
  -7   5   4      213.17      216.73        8.82 o
  -6   5   4       41.54       37.64        4.96 o
  -5   5   4     1120.47     1094.37       13.16 o
  -4   5   4     4927.26     4821.65       40.80 o
  -3   5   4     3815.30     3723.50       33.46 o
  -2   5   4     1413.32     1300.64       12.63 o
  -1   5   4     5762.55     5739.23       47.03 o
   0   5   4     4639.58     4676.40       37.73 o
   1   5   4     2513.95     2619.28       23.34 o
   2   5   4     7052.29     7008.36       57.08 o
   3   5   4       69.34       42.13        2.99 o
   4   5   4       81.54       93.91        3.49 o
   5   5   4     1302.75     1316.16       16.00 o
   6   5   4      296.00      320.14        9.67 o
   7   5   4      555.43      565.71       12.78 o
   8   5   4      130.07      144.95        9.15 o
   9   5   4        2.10        3.35        8.72 o
  10   5   4       -4.55        4.84       18.82 o
 -10   6   4       26.80       33.76       13.59 o
  -9   6   4      572.04      555.93       17.38 o
  -8   6   4        9.68        3.34       16.07 o
  -7   6   4     3097.71     3072.13       39.15 o
  -6   6   4       77.19       74.92        5.20 o
  -5   6   4     3681.38     3721.38       33.44 o
  -4   6   4       15.51       14.54        3.48 o
  -3   6   4     1253.12     1242.13       12.62 o
  -2   6   4     4204.60     3853.83       36.56 o
  -1   6   4     5727.91     5558.13       44.87 o
   0   6   4       10.21        1.07        4.90 o
   1   6   4     1531.06     1378.67       14.94 o
   2   6   4       67.35       57.98        3.06 o
   3   6   4     1685.35     1764.47       16.26 o
   4   6   4       28.17       12.99        3.33 o
   5   6   4     2380.12     2409.14       24.45 o
   6   6   4     1037.72     1115.97       17.74 o
   7   6   4     1484.00     1537.62       23.43 o
   8   6   4      387.58      404.22       12.25 o
   9   6   4     1124.79     1176.39       20.86 o
  10   6   4      180.12      190.34       39.47 o
 -10   7   4      109.60       97.78       21.83 o
  -9   7   4       96.75      102.97       11.86 o
  -8   7   4       68.40       63.84        9.97 o
  -7   7   4      181.03      160.35        8.58 o
  -6   7   4     3891.70     3804.00       38.01 o
  -5   7   4     1167.28     1130.97       14.13 o
  -4   7   4      310.94      286.54        5.62 o
  -3   7   4     4644.80     4461.48       40.66 o
  -2   7   4     4798.78     5037.96       41.68 o
  -1   7   4     6022.72     5594.71       51.93 o
   0   7   4     3828.63     3933.36       33.72 o
   1   7   4     4326.54     4353.99       45.11 o
   2   7   4     6136.78     5905.63       52.66 o
   3   7   4     1020.74     1096.76       11.29 o
   4   7   4     5445.29     5338.89       47.62 o
   5   7   4      220.80      202.82        6.60 o
   6   7   4      241.99      233.63        8.87 o
   7   7   4       46.29       58.38        8.41 o
   8   7   4      577.32      623.19       15.96 o
   9   7   4        7.16       14.10       19.49 o
 -10   8   4      159.82      164.58       30.29 o
  -9   8   4       -8.98        4.06       19.13 o
  -8   8   4     2621.97     2640.05       39.22 o
  -7   8   4       43.31       50.30        8.79 o
  -6   8   4      713.33      686.88       12.27 o
  -5   8   4      113.12       78.26        5.08 o
  -4   8   4     1637.91     1651.98       16.65 o
  -3   8   4      103.44       82.34        3.76 o
  -2   8   4     3500.52     3513.77       32.81 o
  -1   8   4     3938.81     3551.11       34.97 o
   0   8   4     1438.41     1421.88       14.84 o
   1   8   4      244.96      211.12        5.21 o
   2   8   4        5.57        2.94        5.03 o
   3   8   4        4.77        9.46        5.54 o
   4   8   4      954.83      879.85       12.12 o
   5   8   4        1.55        7.61        4.55 o
   6   8   4     1529.18     1567.20       21.41 o
   7   8   4      137.23      150.33        9.86 o
   8   8   4       50.84       58.89       10.18 o
   9   8   4        0.10        3.98        4.08 o
  -9   9   4       43.62       32.42       11.88 o
  -8   9   4      543.55      503.79       16.74 o
  -7   9   4     1332.00     1364.26       23.89 o
  -6   9   4      274.28      246.61        8.97 o
  -5   9   4     1501.22     1549.05       18.02 o
  -4   9   4       27.52       27.58        4.31 o
  -3   9   4      613.13      629.73        8.64 o
  -2   9   4     3398.02     3584.61       32.65 o
  -1   9   4     1600.44     1646.03       15.85 o
   0   9   4     1415.82     1505.62       15.00 o
   1   9   4      678.12      660.66        9.29 o
   2   9   4      873.30      790.45       11.17 o
   3   9   4     4458.81     4537.18       39.61 o
   4   9   4     1614.03     1560.24       17.82 o
   5   9   4     1620.98     1677.85       18.79 o
   6   9   4      518.92      533.68       12.31 o
   7   9   4      473.98      458.99       12.88 o
   8   9   4       97.06      100.94       11.21 o
   9   9   4      280.35      275.63       14.65 o
  -9  10   4      543.04      521.68       24.13 o
  -8  10   4       17.39        9.47       11.89 o
  -7  10   4     1170.45     1176.73       22.59 o
  -6  10   4       38.06       35.98        7.43 o
  -5  10   4      799.89      780.59       13.75 o
  -4  10   4       -0.88        0.60        2.09 o
  -3  10   4      592.77      600.81       10.14 o
  -2  10   4      120.08      105.72        5.82 o
  -1  10   4       79.11       77.37        4.01 o
   0  10   4     1562.78     1620.71       15.83 o
   1  10   4      129.61      121.30        4.86 o
   2  10   4      360.95      355.63        7.40 o
   3  10   4       98.90       96.45        4.95 o
   4  10   4       48.18       42.36        5.21 o
   5  10   4     2625.21     2615.25       27.51 o
   6  10   4       55.01       54.29        7.79 o
   7  10   4      102.36       93.84        9.38 o
   8  10   4      271.60      274.61       12.38 o
  -8  11   4      299.18      331.26       19.22 o
  -7  11   4       28.82       15.48       11.57 o
  -6  11   4        5.48        7.76       16.91 o
  -5  11   4       -0.87        2.69        2.77 o
  -4  11   4     1105.63     1020.40       16.15 o
  -3  11   4      463.76      470.81        9.63 o
  -2  11   4      376.21      360.50        8.38 o
  -1  11   4     3383.64     3367.06       34.96 o
   0  11   4     2182.13     2190.10       25.59 o
   1  11   4     2395.18     2470.81       24.44 o
   2  11   4     2057.73     2109.10       21.80 o
   3  11   4      790.95      711.35       12.45 o
   4  11   4       24.66       26.88        8.38 o
   5  11   4      257.95      285.49        8.80 o
   6  11   4     1285.56     1257.66       22.00 o
   7  11   4        2.99        1.37       16.99 o
   8  11   4        8.13       14.69       26.06 o
  -8  12   4      132.65      107.64       17.36 o
  -7  12   4       49.19       43.94       14.11 o
  -6  12   4      991.68      997.96       26.17 o
  -5  12   4      -10.57        4.72       22.12 o
  -4  12   4     2325.18     2390.43       30.04 o
  -3  12   4      598.81      503.29       12.39 o
  -2  12   4      540.29      516.26       10.76 o
  -1  12   4      459.03      470.40       10.41 o
   0  12   4      755.16      747.61       14.06 o
   1  12   4       84.16       68.12        8.74 o
   2  12   4      461.90      419.65        9.91 o
   3  12   4       61.74       62.46        6.93 o
   4  12   4      312.86      337.27       10.74 o
   5  12   4       24.96       26.42       10.00 o
   6  12   4      156.79      155.28       12.02 o
   7  12   4      102.35      114.72       15.83 o
   8  12   4     1840.05     1772.08       42.94 o
  -8  13   4       46.74       28.52       24.63 o
  -7  13   4      169.08      182.72       20.69 o
  -6  13   4       44.69       21.25       14.73 o
  -5  13   4     1417.71     1432.63       32.45 o
  -4  13   4     1065.84     1057.82       16.23 o
  -3  13   4      784.15      830.17       14.72 o
  -2  13   4       99.44      122.44        6.85 o
  -1  13   4      844.06      808.15       14.46 o
   0  13   4       75.73       61.85        6.94 o
   1  13   4     1560.49     1582.13       22.66 o
   2  13   4      590.83      577.11       14.05 o
   3  13   4      556.10      516.16       13.54 o
   4  13   4      142.10      147.84        9.50 o
   5  13   4       81.36       83.02        8.78 o
   6  13   4      242.56      254.49       17.04 o
   7  13   4      315.31      347.31       19.95 o
   8  13   4      241.05      222.74       21.29 o
  -7  14   4      649.78      596.55       31.02 o
  -6  14   4      138.74      110.94       15.61 o
  -5  14   4     1028.85      947.98       20.17 o
  -4  14   4       69.44       46.24        7.98 o
  -3  14   4       11.82        9.26       16.89 o
  -2  14   4      146.57      143.52        7.89 o
  -1  14   4       10.83        1.16       17.42 o
   0  14   4       15.55        2.55        9.69 o
   1  14   4     1048.71     1042.47       17.12 o
   2  14   4      148.20      144.35        8.53 o
   3  14   4       63.07       53.13        7.98 o
   4  14   4      223.86      195.45       13.57 o
   5  14   4      276.79      280.52       14.82 o
   6  14   4       23.66        3.38       18.76 o
   7  14   4      470.17      489.52       29.00 o
  -7  15   4      135.16      161.08       32.90 o
  -6  15   4      392.42      377.39       26.20 o
  -5  15   4       22.46       25.87       12.16 o
  -4  15   4       20.17       16.60        7.89 o
  -3  15   4      555.50      565.75       13.50 o
  -2  15   4     2779.05     2862.12       31.39 o
  -1  15   4      102.08      108.08        7.91 o
   0  15   4      837.40      807.59       14.85 o
   1  15   4      691.04      723.91       13.80 o
   2  15   4      252.69      233.19       10.09 o
   3  15   4      189.11      206.46       10.76 o
   4  15   4     1277.18     1145.25       31.71 o
   5  15   4       32.74       24.07       16.13 o
   6  15   4      343.83      307.57       39.51 o
  -6  16   4       82.15      113.58       24.41 o
  -5  16   4       30.56       26.99       15.05 o
  -4  16   4      244.43      216.14       12.65 o
  -3  16   4      115.10       96.13       12.04 o
  -2  16   4      530.92      515.37       13.66 o
  -1  16   4       12.09        9.99       19.17 o
   0  16   4       10.04        6.68       19.47 o
   1  16   4        7.47        0.94       21.16 o
   2  16   4      204.38      209.12       14.11 o
   3  16   4        1.53        6.44        8.58 o
   4  16   4      116.75      110.04       20.40 o
   5  16   4       99.07      101.65       20.82 o
  -5  17   4      797.91      735.93       24.80 o
  -4  17   4       73.34       84.55       13.27 o
  -3  17   4       71.91       56.69       12.48 o
  -2  17   4     1210.19     1187.23       24.61 o
  -1  17   4     1167.45     1126.05       26.95 o
   0  17   4      397.88      404.77       17.33 o
   1  17   4      147.91      135.47       14.26 o
   2  17   4      401.10      408.92       17.66 o
   3  17   4      131.48      119.29       14.90 o
   4  17   4       26.28       54.11       20.70 o
   5  17   4      658.87      589.50       46.07 o
  -4  18   4       61.90       96.70       29.64 o
  -3  18   4      122.86      115.90       18.44 o
  -2  18   4      299.45      285.71       17.74 o
  -1  18   4       -7.06       19.44       20.26 o
   0  18   4      198.92      206.32       16.33 o
   1  18   4       31.09       21.27       14.30 o
   2  18   4       90.10       85.68       15.30 o
   3  18   4       75.18       74.78       17.40 o
   4  18   4       10.96       12.55      100.95 o
  -3  19   4       70.56       46.54       33.49 o
  -2  19   4        1.50       10.00       11.32 o
  -1  19   4       -4.93       14.98       17.14 o
   0  19   4      237.29      248.19       18.10 o
   1  19   4       30.95       38.29       16.38 o
   2  19   4      307.52      232.36       27.05 o
  -9   0   5      682.74      708.33       23.41 o
  -7   0   5       40.02       39.82        9.21 o
  -5   0   5    10004.91     9748.22      118.81 o
  -3   0   5     9200.47     8407.76      120.58 o
  -1   0   5   128883.72   128080.17     1954.95 o
   1   0   5    22187.60    20668.99      258.33 o
   3   0   5     1642.77     1656.67       19.78 o
   5   0   5     2020.93     2132.66       32.51 o
   7   0   5       21.64       38.15        8.48 o
   9   0   5       39.08       36.03       13.57 o
 -10   1   5      255.97      261.92       12.69 o
  -9   1   5      257.48      258.12       11.31 o
  -8   1   5      732.50      765.62       15.34 o
  -7   1   5      669.10      723.48       13.77 o
  -6   1   5      361.95      352.69        9.31 o
  -5   1   5       33.25       23.74        3.09 o
  -4   1   5      671.54      643.38        7.82 o
  -3   1   5     5882.85     5392.68       49.55 o
  -2   1   5     4678.85     4517.21       41.74 o
  -1   1   5      116.96       62.93        2.40 o
   0   1   5     1232.10     1165.55       11.70 o
   1   1   5     4834.71     4869.15       40.94 o
   2   1   5    14496.06    13505.66      127.72 o
   3   1   5     4190.38     3729.06       34.80 o
   4   1   5     4648.76     4477.19       41.22 o
   5   1   5     7560.88     7442.45       75.26 o
   6   1   5     1870.25     1948.65       22.51 o
   7   1   5     1640.98     1618.12       21.28 o
   8   1   5     1574.70     1669.93       23.04 o
   9   1   5        5.92       17.47       19.10 o
  10   1   5       37.11       42.59       13.80 o
 -10   2   5      119.47      112.93       11.09 o
  -9   2   5      581.88      663.34       15.16 o
  -8   2   5      118.89      112.70        8.40 o
  -7   2   5       10.82        0.13       11.50 o
  -6   2   5     2039.68     2001.40       26.54 o
  -5   2   5     1916.33     1844.87       18.13 o
  -4   2   5     4754.30     4897.21       40.72 o
  -3   2   5     4093.84     3972.92       34.97 o
  -2   2   5    15767.01    15219.08      138.12 o
  -1   2   5      574.66      594.85        6.23 o
   0   2   5     7112.80     7152.42       54.85 o
   1   2   5       42.97       53.68        1.61 o
   2   2   5     1021.85     1047.30        9.46 o
   3   2   5      374.31      336.11        5.24 o
   4   2   5     2213.36     2254.69       22.15 o
   5   2   5      367.04      346.20        8.14 o
   6   2   5      240.41      269.31        7.67 o
   7   2   5     1195.90     1250.08       18.43 o
   8   2   5       -1.71        1.67        6.77 o
   9   2   5       21.61       11.22       10.73 o
  10   2   5       28.16       10.38       13.83 o
 -10   3   5      113.43       98.98       11.47 o
  -9   3   5      566.67      587.58       15.14 o
  -8   3   5     1585.19     1634.93       23.92 o
  -7   3   5      936.71      972.99       16.45 o
  -6   3   5       11.17       18.77       15.73 o
  -5   3   5     4575.82     4525.01       39.76 o
  -4   3   5      959.02      875.46       10.18 o
  -3   3   5      783.30      728.42        8.31 o
  -2   3   5      574.07      564.08        6.65 o
  -1   3   5     1564.12     1428.34       15.62 o
   0   3   5       56.76       51.54        2.05 o
   1   3   5     9337.86     8773.60       72.06 o
   2   3   5     2732.20     2667.17       22.10 o
   3   3   5     2963.12     3034.90       24.97 o
   4   3   5     1818.56     1800.88       18.89 o
   5   3   5      687.14      680.96       11.68 o
   6   3   5     2096.36     2121.47       26.09 o
   7   3   5     1454.29     1510.43       20.92 o
   8   3   5     1106.30     1178.67       18.75 o
   9   3   5     2081.09     2148.66       29.30 o
  10   3   5      176.50      154.14       12.92 o
 -10   4   5       34.58       35.99       10.59 o
  -9   4   5      499.22      479.66       14.51 o
  -8   4   5      340.86      360.01       11.45 o
  -7   4   5     1031.16     1005.92       17.49 o
  -6   4   5      143.44      144.11        6.95 o
  -5   4   5     4157.02     4057.26       40.91 o
  -4   4   5       94.53       54.64        3.34 o
  -3   4   5     7667.50     7656.55       61.96 o
  -2   4   5      105.67      101.99        2.64 o
  -1   4   5     5528.92     5658.21       46.87 o
   0   4   5      142.59      140.41        3.05 o
   1   4   5     9577.95     9504.73       80.34 o
   2   4   5     1229.46     1145.03       11.32 o
   3   4   5    17170.51    16381.86      137.07 o
   4   4   5       84.06       61.41        3.45 o
   5   4   5      225.13      213.72        7.07 o
   6   4   5       19.04       14.81        8.23 o
   7   4   5      283.49      268.80        9.77 o
   8   4   5      134.61      128.71        9.25 o
   9   4   5       98.59      115.27       10.26 o
  10   4   5       16.18        8.66       17.94 o
 -10   5   5      191.64      188.80       13.95 o
  -9   5   5     1700.24     1731.60       26.87 o
  -8   5   5      368.22      340.19       12.07 o
  -7   5   5      674.21      695.66       14.23 o
  -6   5   5       72.31       60.36        5.19 o
  -5   5   5     5740.74     5824.28       50.35 o
  -4   5   5     1190.78     1182.83       11.84 o
  -3   5   5       71.21       68.87        2.94 o
  -2   5   5     3781.29     3365.34       32.89 o
  -1   5   5      518.91      532.86        5.79 o
   0   5   5     3757.76     3793.15       34.24 o
   1   5   5       18.91        6.98        2.47 o
   2   5   5      489.42      540.34        6.18 o
   3   5   5    18328.71    17444.54      146.36 o
   4   5   5      397.70      400.10        6.39 o
   5   5   5     3207.74     3332.79       31.45 o
   6   5   5      348.31      321.23       10.48 o
   7   5   5     1663.39     1701.46       23.04 o
   8   5   5     1030.08     1044.26       18.50 o
   9   5   5      226.15      206.34       11.85 o
  10   5   5      436.07      455.56       23.92 o
 -10   6   5       36.05       23.78       27.08 o
  -9   6   5       -7.32        2.79       20.11 o
  -8   6   5      481.44      468.25       13.42 o
  -7   6   5       55.50       47.88        7.35 o
  -6   6   5     1557.31     1544.60       18.71 o
  -5   6   5      372.39      383.18        6.88 o
  -4   6   5     8204.52     8039.50       66.77 o
  -3   6   5      229.61      242.29        4.64 o
  -2   6   5    14065.77    13602.43      118.58 o
  -1   6   5       31.58        9.51        2.07 o
   0   6   5    14135.98    13592.31      108.86 o
   1   6   5      746.94      647.50        7.91 o
   2   6   5    10067.60     9538.76       81.10 o
   3   6   5      699.58      683.24        8.30 o
   4   6   5      151.93      160.89        4.43 o
   5   6   5      229.07      240.43        6.46 o
   6   6   5       20.12        9.18        7.64 o
   7   6   5       54.72       35.86        8.53 o
   8   6   5       25.69       15.98        9.57 o
   9   6   5      444.45      485.79       14.33 o
 -10   7   5      257.90      272.33       24.42 o
  -9   7   5      360.12      378.45       15.24 o
  -8   7   5      721.29      725.31       18.28 o
  -7   7   5     2147.27     2181.23       29.43 o
  -6   7   5      300.39      280.99        7.57 o
  -5   7   5     1144.23     1169.58       13.16 o
  -4   7   5      541.22      554.44        7.63 o
  -3   7   5      158.17      120.51        3.95 o
  -2   7   5     1340.15     1201.76       13.23 o
  -1   7   5       30.14       22.51        3.07 o
   0   7   5       11.71       11.43        5.16 o
   1   7   5     2997.12     3027.55       26.72 o
   2   7   5      536.88      609.06        7.06 o
   3   7   5      167.77      135.11        4.38 o
   4   7   5     1055.71     1120.57       12.10 o
   5   7   5     4528.87     4440.62       43.34 o
   6   7   5      147.35      133.03        7.94 o
   7   7   5     1343.09     1409.01       22.36 o
   8   7   5      336.35      318.17       13.36 o
   9   7   5      190.02      193.55       11.94 o
 -10   8   5      312.04      306.60       27.02 o
  -9   8   5      207.24      198.31       13.74 o
  -8   8   5      195.61      209.56       12.17 o
  -7   8   5       19.54       17.52        8.56 o
  -6   8   5       -2.25        1.52        7.64 o
  -5   8   5     3754.61     3647.76       33.87 o
  -4   8   5       39.11       44.19        3.91 o
  -3   8   5     1172.84     1201.99       11.87 o
  -2   8   5      240.82      245.69        4.80 o
  -1   8   5     9785.17     9858.62       79.57 o
   0   8   5       19.56       15.29        2.68 o
   1   8   5     4695.65     4738.18       39.00 o
   2   8   5      173.37      164.14        4.38 o
   3   8   5      561.72      558.60        7.89 o
   4   8   5      544.51      530.82        8.79 o
   5   8   5      521.79      512.76        9.94 o
   6   8   5      252.75      241.27        9.32 o
   7   8   5      664.08      701.35       14.78 o
   8   8   5       -0.94        2.41        3.10 o
   9   8   5       24.23       32.99       12.46 o
  -9   9   5      285.84      261.54       15.03 o
  -8   9   5      614.71      633.29       17.50 o
  -7   9   5      782.76      752.37       18.21 o
  -6   9   5      482.84      472.56       11.88 o
  -5   9   5      165.83      168.76        6.53 o
  -4   9   5      184.02      169.81        6.18 o
  -3   9   5      607.51      674.96        9.33 o
  -2   9   5     1662.61     1633.24       18.39 o
  -1   9   5     1097.30     1037.63       11.26 o
   0   9   5      280.57      305.67        5.21 o
   1   9   5     3302.32     3347.15       29.70 o
   2   9   5     1406.97     1406.93       14.61 o
   3   9   5     1717.86     1830.06       16.65 o
   4   9   5      837.23      813.34       11.12 o
   5   9   5      600.15      551.71       10.84 o
   6   9   5     4713.81     4849.95       52.93 o
   7   9   5      787.10      778.62       16.39 o
   8   9   5      217.31      236.25       11.67 o
   9   9   5       73.15       79.88       12.38 o
  -9  10   5       84.49       74.51       19.79 o
  -8  10   5       44.25        8.15       13.93 o
  -7  10   5       52.82       74.87       11.13 o
  -6  10   5     1140.83     1139.17       17.57 o
  -5  10   5       16.15       13.08        6.12 o
  -4  10   5     2200.50     2215.18       22.70 o
  -3  10   5     2504.81     2605.78       28.34 o
  -2  10   5     2828.32     2849.70       31.80 o
  -1  10   5     1256.07     1309.37       14.35 o
   0  10   5     3693.86     3953.31       33.40 o
   1  10   5      811.41      805.24       10.37 o
   2  10   5     3596.11     3728.51       36.54 o
   3  10   5      186.44      216.34        5.72 o
   4  10   5      583.15      579.62        9.89 o
   5  10   5       84.28       84.82        6.36 o
   6  10   5        6.38        4.94       10.06 o
   7  10   5     2079.48     2140.13       30.95 o
   8  10   5        4.72        9.18       13.56 o
   9  10   5       -7.00        0.82       35.27 o
  -8  11   5      860.20      801.80       28.51 o
  -7  11   5      178.99      200.67       15.31 o
  -6  11   5      503.17      458.90       14.32 o
  -5  11   5      107.75      106.00       10.09 o
  -4  11   5      100.24       93.22        7.35 o
  -3  11   5       77.26       95.77        7.05 o
  -2  11   5      143.91      144.10        6.81 o
  -1  11   5       88.05       81.05        6.13 o
   0  11   5      178.32      192.35        7.01 o
   1  11   5      296.77      314.83        7.01 o
   2  11   5        7.18       14.47       11.30 o
   3  11   5       74.93       67.74        6.11 o
   4  11   5      219.80      226.54        8.50 o
   5  11   5      169.26      171.83        8.79 o
   6  11   5     1950.03     2025.94       32.14 o
   7  11   5      207.19      237.38       13.57 o
   8  11   5      455.54      494.46       18.21 o
  -8  12   5      505.95      561.18       23.02 o
  -7  12   5      375.82      356.30       19.49 o
  -6  12   5       47.96       37.46        9.71 o
  -5  12   5       56.14       42.67       11.82 o
  -4  12   5      276.34      269.23        9.85 o
  -3  12   5     6719.59     6807.56       77.31 o
  -2  12   5       41.40       40.33        6.40 o
  -1  12   5     2651.55     2695.76       28.77 o
   0  12   5     1590.57     1660.82       19.34 o
   1  12   5     2206.64     2260.99       24.86 o
   2  12   5     1481.37     1527.82       20.10 o
   3  12   5     1080.13     1062.29       15.53 o
   4  12   5      149.92      154.19        8.41 o
   5  12   5        7.03       17.41       15.47 o
   6  12   5      149.28      148.86       12.08 o
   7  12   5      447.34      444.65       17.17 o
   8  12   5      107.95       65.40       17.93 o
  -8  13   5      207.47      177.02       23.29 o
  -7  13   5       11.60        5.39       27.08 o
  -6  13   5      177.74      165.41       13.42 o
  -5  13   5      709.59      696.18       23.00 o
  -4  13   5        3.63        2.34       11.48 o
  -3  13   5       17.14        7.59       10.41 o
  -2  13   5       14.67       20.00        8.92 o
  -1  13   5        9.74        9.85       10.62 o
   0  13   5      237.92      221.90        8.03 o
   1  13   5      380.49      376.44        9.50 o
   2  13   5      596.98      586.40       12.07 o
   3  13   5     1689.59     1712.36       22.76 o
   4  13   5     1644.38     1594.72       27.65 o
   5  13   5      257.55      272.08       10.71 o
   6  13   5      641.51      604.15       20.61 o
   7  13   5      304.11      263.15       19.88 o
  -7  14   5      826.75      755.78       34.22 o
  -6  14   5       18.11       22.60       17.90 o
  -5  14   5      791.20      690.95       19.91 o
  -4  14   5     1019.11     1011.84       16.56 o
  -3  14   5      169.20      187.01        9.15 o
  -2  14   5     4129.61     4220.48       43.14 o
  -1  14   5       10.38        3.38       14.40 o
   0  14   5      724.47      757.26       13.41 o
   1  14   5      351.17      374.57        9.79 o
   2  14   5      857.04      855.45       14.88 o
   3  14   5      153.30      158.53        8.48 o
   4  14   5       73.39       56.15        9.86 o
   5  14   5      312.81      337.78       15.60 o
   6  14   5      152.50      151.01       21.24 o
   7  14   5       40.08        2.19       21.13 o
  -7  15   5       19.59       17.71       28.75 o
  -6  15   5       88.07       88.40       15.20 o
  -5  15   5       97.25       95.02       11.04 o
  -4  15   5      599.95      537.73       13.40 o
  -3  15   5       21.07       25.85        9.16 o
  -2  15   5       29.44       24.03        7.58 o
  -1  15   5        8.89       18.12       13.67 o
   0  15   5      165.25      173.56        8.62 o
   1  15   5     1085.00     1069.66       16.91 o
   2  15   5      497.14      514.65       12.00 o
   3  15   5      130.28      111.06        9.43 o
   4  15   5      783.65      755.09       25.76 o
   5  15   5      244.95      243.59       15.47 o
   6  15   5       21.52       18.08       20.25 o
  -6  16   5        8.55       44.10       50.38 o
  -5  16   5     1340.03     1248.45       27.46 o
  -4  16   5        3.42        1.45       11.00 o
  -3  16   5       61.73       49.31        9.59 o
  -2  16   5       46.23       38.44        8.40 o
  -1  16   5      381.23      353.99       11.24 o
   0  16   5       14.10        5.33        9.72 o
   1  16   5       64.88       51.69        8.97 o
   2  16   5       31.05       35.77       10.33 o
   3  16   5       75.51       89.64       11.75 o
   4  16   5      148.29      133.22       20.87 o
   5  16   5       85.90       85.50       20.99 o
  -5  17   5       30.48       32.34       18.04 o
  -4  17   5        9.63        1.26       23.13 o
  -3  17   5      131.41      121.71       13.28 o
  -2  17   5      486.72      469.72       15.28 o
  -1  17   5       52.17       51.52       11.74 o
   0  17   5      403.24      369.28       17.60 o
   1  17   5      374.56      348.54       17.29 o
   2  17   5      339.69      301.76       17.11 o
   3  17   5      152.00      144.87       15.23 o
   4  17   5        3.25       27.81       19.73 o
   5  17   5      726.41      674.15       33.30 o
  -4  18   5      340.85      287.54       37.63 o
  -3  18   5      294.91      291.21       15.93 o
  -2  18   5      498.70      487.01       20.16 o
  -1  18   5      179.48      173.66       16.17 o
   0  18   5      261.43      250.04       17.07 o
   1  18   5       87.85      107.84       15.02 o
   2  18   5      649.55      627.74       21.96 o
   3  18   5      328.27      275.28       22.33 o
  -3  19   5      142.74      126.71       26.22 o
  -2  19   5       53.84       61.97       23.52 o
  -1  19   5       24.77       25.48       18.51 o
   0  19   5       95.23       73.55       16.37 o
   1  19   5       -6.10        1.13       24.15 o
   2  19   5      109.55       59.95       24.38 o
 -10   0   6      330.43      344.86       19.32 o
  -8   0   6     1036.04     1063.00       25.56 o
  -6   0   6     3785.41     3911.67       63.48 o
  -4   0   6      298.88      339.95        7.58 o
  -2   0   6     9729.22     9049.17      129.43 o
   0   0   6    13298.80    13390.85      144.31 o
   2   0   6    29810.20    28082.13      354.30 o
   4   0   6     2932.65     2716.13       43.64 o
   6   0   6     7614.45     8043.03      108.29 o
   8   0   6     1739.69     1928.54       33.20 o
  10   0   6      462.84      432.93       22.98 o
 -10   1   6      522.78      538.26       15.79 o
  -9   1   6      601.81      603.67       15.49 o
  -8   1   6       14.00       17.62        7.88 o
  -7   1   6     3180.57     3253.99       39.38 o
  -6   1   6     4366.67     4392.48       51.10 o
  -5   1   6     1300.66     1385.36       13.27 o
  -4   1   6     3485.17     3397.72       31.96 o
  -3   1   6     3748.48     3821.76       32.19 o
  -2   1   6     6127.63     5860.25       58.11 o
  -1   1   6    16871.25    16354.90      133.94 o
   0   1   6     4411.67     4625.76       35.64 o
   1   1   6     1890.66     1865.76       16.58 o
   2   1   6     2139.95     1936.51       18.19 o
   3   1   6     1086.12     1117.23       10.54 o
   4   1   6      773.97      758.82        9.37 o
   5   1   6       17.96        7.33        4.90 o
   6   1   6      118.03      148.00        6.53 o
   7   1   6      452.89      468.84       10.90 o
   8   1   6      658.03      703.48       14.89 o
   9   1   6      184.25      152.77       11.66 o
  10   1   6       50.76       43.24       11.45 o
 -10   2   6       21.09       37.55       12.10 o
  -9   2   6      115.57      115.10        9.74 o
  -8   2   6       -4.31        0.41        7.26 o
  -7   2   6      733.34      749.81       14.24 o
  -6   2   6     2499.36     2539.29       31.36 o
  -5   2   6      504.56      534.27        7.41 o
  -4   2   6     1098.32     1087.29       11.29 o
  -3   2   6     2664.11     2565.14       23.41 o
  -2   2   6     2757.73     2556.71       26.95 o
  -1   2   6       38.54       32.93        1.53 o
   0   2   6      355.01      352.69        3.95 o
   1   2   6     5797.20     5873.98       45.12 o
   2   2   6     6841.71     6421.42       55.23 o
   3   2   6    14893.36    13836.69      118.99 o
   4   2   6     2543.94     2312.81       25.17 o
   5   2   6     5635.05     5628.87       57.15 o
   6   2   6      688.74      733.85       12.22 o
   7   2   6     2544.86     2632.01       31.45 o
   8   2   6      142.08      142.64        9.38 o
   9   2   6     1149.18     1190.88       20.55 o
  10   2   6       18.95       21.37       12.43 o
 -10   3   6       96.30      112.55       11.10 o
  -9   3   6       97.67      113.09        9.61 o
  -8   3   6     1302.74     1374.85       21.21 o
  -7   3   6      457.72      446.24       11.59 o
  -6   3   6     1552.17     1599.86       21.61 o
  -5   3   6     4005.21     3904.61       36.93 o
  -4   3   6      746.01      736.21        8.65 o
  -3   3   6     2127.72     2344.48       19.15 o
  -2   3   6    10546.67    10639.98       99.24 o
  -1   3   6     6287.14     6415.05       53.07 o
   0   3   6      285.28      290.74        4.11 o
   1   3   6       37.25       20.51        1.81 o
   2   3   6     1632.79     1663.60       13.94 o
   3   3   6      531.92      496.95        6.84 o
   4   3   6      193.24      190.59        4.70 o
   5   3   6        6.22        2.31        9.19 o
   6   3   6        6.62       11.94        9.72 o
   7   3   6      411.96      433.40       11.19 o
   8   3   6      383.23      380.82       11.96 o
   9   3   6      285.75      275.60       12.35 o
  10   3   6      584.54      594.79       29.96 o
 -10   4   6      723.06      710.78       20.19 o
  -9   4   6       13.94        8.67       10.11 o
  -8   4   6      270.10      282.95       10.48 o
  -7   4   6       74.96       67.65        7.22 o
  -6   4   6      552.32      548.08        9.93 o
  -5   4   6      252.66      229.44        5.42 o
  -4   4   6     1225.16     1178.49       12.48 o
  -3   4   6      140.76      158.86        3.66 o
  -2   4   6    12820.24    12058.04      112.78 o
  -1   4   6      348.06      330.90        5.20 o
   0   4   6     2126.02     2169.78       20.07 o
   1   4   6     1381.59     1247.51       12.33 o
   2   4   6     2476.69     2464.85       21.14 o
   3   4   6       28.93       18.55        2.69 o
   4   4   6    12286.88    12089.21       98.92 o
   5   4   6       93.82       84.80        5.79 o
   6   4   6      901.58      850.44       16.28 o
   7   4   6      103.74      113.42        7.82 o
   8   4   6     1308.53     1380.22       20.73 o
   9   4   6       17.50       24.48       13.75 o
  10   4   6      270.03      284.97       24.29 o
 -10   5   6       26.72       34.80       14.24 o
  -9   5   6      333.70      335.30       14.22 o
  -8   5   6      622.97      627.32       15.06 o
  -7   5   6      722.37      732.49       14.62 o
  -6   5   6     3425.27     3349.47       35.35 o
  -5   5   6     3302.17     3494.35       31.55 o
  -4   5   6     2077.25     2189.58       19.41 o
  -3   5   6     4195.74     4362.64       38.35 o
  -2   5   6     6455.43     6626.07       57.61 o
  -1   5   6     4774.38     4857.06       49.45 o
   0   5   6      388.30      349.64        5.81 o
   1   5   6      727.15      753.41        7.60 o
   2   5   6     1920.93     1977.82       16.98 o
   3   5   6      305.34      239.24        5.35 o
   4   5   6       -0.38        1.02        1.05 o
   5   5   6      300.05      307.24        6.98 o
   6   5   6       94.73       86.19        7.72 o
   7   5   6        6.03        5.51       13.43 o
   8   5   6       29.48       27.58        9.10 o
   9   5   6        9.14        8.50       19.11 o
 -10   6   6      296.76      274.84       24.41 o
  -9   6   6      519.00      509.70       16.81 o
  -8   6   6      129.75      122.11       10.42 o
  -7   6   6       11.71       17.59       13.74 o
  -6   6   6     1018.95     1010.96       14.22 o
  -5   6   6       25.20       24.87        4.58 o
  -4   6   6     3262.86     3371.23       27.98 o
  -3   6   6      495.29      547.27        6.93 o
  -2   6   6     6819.64     6207.98       58.32 o
  -1   6   6      353.60      395.17        5.89 o
   0   6   6       -2.11        0.37        2.25 o
   1   6   6     1526.43     1698.30       13.89 o
   2   6   6      114.37      125.38        3.46 o
   3   6   6     2304.28     2428.42       20.44 o
   4   6   6     1113.16     1093.52       11.82 o
   5   6   6    10805.16    10687.95       98.17 o
   6   6   6      511.66      521.55       11.73 o
   7   6   6     2272.14     2371.16       31.80 o
   8   6   6       89.44       75.41       10.35 o
   9   6   6      695.70      667.51       17.13 o
 -10   7   6      233.73      237.17       24.88 o
  -9   7   6      124.03      109.75       12.13 o
  -8   7   6       71.01       71.32       10.16 o
  -7   7   6      623.52      592.01       15.95 o
  -6   7   6     2471.47     2418.42       28.80 o
  -5   7   6     1673.87     1706.63       17.08 o
  -4   7   6     2303.30     2192.42       21.82 o
  -3   7   6      333.84      382.74        5.51 o
  -2   7   6     2001.56     1973.20       17.93 o
  -1   7   6      553.29      610.81        6.84 o
   0   7   6     5218.35     5351.76       45.19 o
   1   7   6       87.48       93.14        3.37 o
   2   7   6      505.57      440.30        7.05 o
   3   7   6      441.45      482.22        6.99 o
   4   7   6      457.87      430.67        7.78 o
   5   7   6      463.45      424.12        9.28 o
   6   7   6      899.61      907.84       15.71 o
   7   7   6       18.74        9.71        7.61 o
   8   7   6      633.40      640.87       16.87 o
   9   7   6       44.05       43.70       11.47 o
 -10   8   6       87.05       86.60       35.65 o
  -9   8   6       23.18       32.79       11.63 o
  -8   8   6       21.57       20.70        9.90 o
  -7   8   6      145.40      144.74       10.00 o
  -6   8   6      946.00      934.38       15.30 o
  -5   8   6      109.68       97.66        5.45 o
  -4   8   6      244.68      265.44        6.44 o
  -3   8   6      179.47      169.15        4.75 o
  -2   8   6      179.73      167.53        4.52 o
  -1   8   6     1670.08     1614.86       15.46 o
   0   8   6      193.07      254.64        4.00 o
   1   8   6      236.16      302.92        4.77 o
   2   8   6     4651.32     4785.63       38.94 o
   3   8   6      700.15      720.80        9.03 o
   4   8   6     3010.43     3069.75       28.31 o
   5   8   6       14.97        3.59        5.41 o
   6   8   6     5202.52     5232.18       57.72 o
   7   8   6        7.56        7.81       12.72 o
   8   8   6      602.32      594.96       15.44 o
   9   8   6       46.68       74.23       11.98 o
  -9   9   6      109.41      113.27       16.87 o
  -8   9   6       74.19       77.63       12.67 o
  -7   9   6      571.95      600.08       15.80 o
  -6   9   6     1795.07     1688.05       23.19 o
  -5   9   6     2551.34     2603.45       25.82 o
  -4   9   6     1307.73     1314.10       16.15 o
  -3   9   6     1590.22     1538.59       17.01 o
  -2   9   6     2257.43     2265.00       21.44 o
  -1   9   6      878.65      873.62       11.21 o
   0   9   6      831.59      870.23        9.48 o
   1   9   6     2690.60     2800.65       24.87 o
   2   9   6      366.75      351.86        6.49 o
   3   9   6     2016.52     2040.58       18.97 o
   4   9   6        3.79        9.08        6.02 o
   5   9   6      261.65      264.54        7.73 o
   6   9   6      234.05      215.91        9.74 o
   7   9   6       72.45       69.64        8.91 o
   8   9   6      404.26      421.68       15.02 o
   9   9   6      247.76      283.62       21.96 o
  -9  10   6       19.10       26.72       19.40 o
  -8  10   6       18.28       14.09       14.31 o
  -7  10   6       19.36       15.88       17.92 o
  -6  10   6     1931.59     1892.51       29.45 o
  -5  10   6        8.63        0.11       15.89 o
  -4  10   6      531.19      538.20       11.31 o
  -3  10   6       23.49       12.44        7.02 o
  -2  10   6     1692.91     1783.99       19.64 o
  -1  10   6       23.93       18.91        5.86 o
   0  10   6      479.82      463.95        9.24 o
   1  10   6     3700.15     3775.01       37.95 o
   2  10   6     1542.56     1722.21       17.40 o
   3  10   6     1976.74     2050.71       21.23 o
   4  10   6      723.12      700.15       11.69 o
   5  10   6     2200.37     2225.84       25.75 o
   6  10   6      426.38      384.75       14.87 o
   7  10   6      505.03      476.78       17.09 o
   8  10   6       35.38       44.41       12.63 o
   9  10   6      223.25      232.09       28.47 o
  -8  11   6      289.27      296.17       19.02 o
  -7  11   6        6.80        6.88       16.63 o
  -6  11   6      412.87      392.34       13.40 o
  -5  11   6      793.33      775.56       17.34 o
  -4  11   6      711.43      711.87       13.17 o
  -3  11   6     1784.78     1886.09       24.73 o
  -2  11   6     1355.65     1357.34       18.44 o
  -1  11   6     1838.53     1890.76       22.74 o
   0  11   6      181.34      185.49        7.16 o
   1  11   6       68.49       69.74        6.18 o
   2  11   6      738.74      717.90       12.13 o
   3  11   6       56.79       57.78        5.76 o
   4  11   6        7.18        2.48       13.13 o
   5  11   6       -3.54        7.43        9.22 o
   6  11   6       38.90       23.71       10.48 o
   7  11   6        6.69        4.52       20.99 o
   8  11   6      126.01       90.46       14.26 o
  -8  12   6      142.47       89.12       17.56 o
  -7  12   6      118.11       95.27       15.48 o
  -6  12   6      231.09      217.43       12.04 o
  -5  12   6       18.65        6.00       11.52 o
  -4  12   6      297.95      278.35        9.77 o
  -3  12   6      185.95      174.66        9.03 o
  -2  12   6     1025.44     1069.04       15.94 o
  -1  12   6     1379.57     1399.38       18.87 o
   0  12   6      707.47      724.38       13.11 o
   1  12   6       10.57       23.01       14.53 o
   2  12   6     2653.04     2809.07       31.23 o
   3  12   6       51.90       87.16        7.23 o
   4  12   6     3489.95     3557.59       43.66 o
   5  12   6      125.40      117.93        9.06 o
   6  12   6      382.54      378.73       15.18 o
   7  12   6       35.10       50.05       12.23 o
   8  12   6      436.99      416.19       23.76 o
  -8  13   6      359.38      341.87       26.60 o
  -7  13   6       70.66      102.36       15.53 o
  -6  13   6      402.19      351.18       14.62 o
  -5  13   6      334.56      332.53       14.72 o
  -4  13   6      100.79       89.34        8.46 o
  -3  13   6      585.67      596.82       14.03 o
  -2  13   6     1075.89     1082.27       17.02 o
  -1  13   6     1732.16     1749.43       22.62 o
   0  13   6       95.00       95.07        7.45 o
   1  13   6     1091.80     1073.48       17.03 o
   2  13   6      481.20      481.66       11.61 o
   3  13   6      175.18      176.81        8.89 o
   4  13   6      111.20       97.97       10.85 o
   5  13   6      179.68      177.27       11.16 o
   6  13   6      238.97      243.22       16.14 o
   7  13   6       65.13       80.81       20.79 o
  -7  14   6      284.27      227.41       19.70 o
  -6  14   6      126.18       81.86       16.07 o
  -5  14   6      166.05      146.64       12.33 o
  -4  14   6      694.74      683.89       15.14 o
  -3  14   6        8.89       11.51       15.81 o
  -2  14   6       75.79       48.23        7.56 o
  -1  14   6      352.61      352.27        9.92 o
   0  14   6       36.43       52.89        7.04 o
   1  14   6     1044.96     1018.61       16.15 o
   2  14   6       71.74       58.89        7.66 o
   3  14   6      367.32      389.97       11.32 o
   4  14   6      238.44      241.68       14.38 o
   5  14   6     1037.17     1050.62       20.93 o
   6  14   6       66.23       86.61       19.99 o
   7  14   6       89.08      102.40       22.53 o
  -7  15   6      305.20      264.51       36.02 o
  -6  15   6       97.51       90.49       15.55 o
  -5  15   6        5.91        4.69       16.15 o
  -4  15   6      178.26      162.93        9.77 o
  -3  15   6      248.06      252.91       10.67 o
  -2  15   6      255.23      255.58        9.74 o
  -1  15   6       28.10       30.80        7.60 o
   0  15   6     1904.14     1895.17       23.83 o
   1  15   6       69.99       59.83        8.12 o
   2  15   6      844.16      867.40       15.52 o
   3  15   6      202.40      204.81        9.80 o
   4  15   6       65.82       51.55       11.36 o
   5  15   6      163.92      165.62       14.72 o
   6  15   6       54.53       20.30       21.06 o
  -6  16   6       -6.81       17.93       27.02 o
  -5  16   6      149.89      124.15       12.74 o
  -4  16   6      461.60      448.54       13.02 o
  -3  16   6       58.03       46.48        9.57 o
  -2  16   6        7.99        3.85       15.24 o
  -1  16   6       82.42       76.80        8.72 o
   0  16   6      270.56      272.43       10.39 o
   1  16   6      114.11       88.59        9.14 o
   2  16   6      280.33      253.54       11.25 o
   3  16   6        9.71       13.48       17.39 o
   4  16   6        7.52       10.95       17.54 o
   5  16   6       96.41       71.61       16.76 o
   6  16   6      600.60      598.92       49.95 o
  -5  17   6      131.16      147.09       16.84 o
  -4  17   6      288.19      269.81       15.66 o
  -3  17   6       18.33        6.76       11.86 o
  -2  17   6      158.17      171.74       12.11 o
  -1  17   6      437.39      396.86       13.86 o
   0  17   6      312.14      291.09       13.27 o
   1  17   6      164.04      148.23       13.25 o
   2  17   6      257.68      264.40       16.35 o
   3  17   6       71.05       66.32       14.55 o
   4  17   6       14.75        0.60       26.49 o
   5  17   6      119.28      124.35       23.83 o
  -4  18   6      307.57      250.49       28.46 o
  -3  18   6      266.74      276.78       14.69 o
  -2  18   6      315.99      299.24       15.85 o
  -1  18   6       23.39       14.77       13.15 o
   0  18   6       13.97        0.49       17.55 o
   1  18   6      234.86      252.46       16.83 o
   2  18   6       28.88        3.33       15.07 o
   3  18   6      220.17      176.62       24.84 o
  -2  19   6      405.69      349.78       40.85 o
  -1  19   6      178.60      188.38       25.06 o
   0  19   6       32.51       71.14       23.48 o
   1  19   6      194.41      187.56       25.67 o
   2  19   6       25.10        2.40       21.54 o
  -9   0   7     1770.42     1810.38       38.31 o
  -7   0   7       82.50       78.46        9.77 o
  -5   0   7     5921.08     5883.08       71.79 o
  -3   0   7     1897.85     2315.59       24.36 o
  -1   0   7      191.79      194.90        4.20 o
   1   0   7     2423.51     2521.19       29.75 o
   3   0   7      128.26      185.96        4.87 o
   5   0   7     1017.50     1103.00       20.05 o
   7   0   7      294.91      287.87       13.42 o
   9   0   7     1049.93     1072.81       29.86 o
 -10   1   7      104.84      101.41       11.17 o
  -9   1   7      101.22       85.81        9.64 o
  -8   1   7       38.14       48.43        7.53 o
  -7   1   7      456.89      459.27       11.47 o
  -6   1   7      557.34      538.77       11.64 o
  -5   1   7      270.19      240.62        5.33 o
  -4   1   7     2595.50     2554.03       23.28 o
  -3   1   7    10122.54     9624.70       94.81 o
  -2   1   7      382.89      334.00        5.61 o
  -1   1   7     2231.60     2250.73       18.64 o
   0   1   7     1577.66     1663.22       13.53 o
   1   1   7     2579.91     2833.00       21.50 o
   2   1   7     8658.07     8248.66       69.61 o
   3   1   7     6700.92     6145.47       54.99 o
   4   1   7     2591.18     2677.12       22.75 o
   5   1   7      109.00      108.65        5.71 o
   6   1   7     1752.20     1694.33       21.60 o
   7   1   7     1407.57     1376.49       19.54 o
   8   1   7      653.82      670.12       14.81 o
   9   1   7      115.69       97.26       10.99 o
  10   1   7      261.48      244.89       23.39 o
 -10   2   7      591.52      604.28       16.86 o
  -9   2   7      127.44      142.42       10.14 o
  -8   2   7     3151.86     3250.18       40.24 o
  -7   2   7       65.58       63.26        6.87 o
  -6   2   7     5379.80     5458.56       62.02 o
  -5   2   7       11.46       14.72        7.01 o
  -4   2   7     8350.61     8278.59       70.30 o
  -3   2   7     1965.15     1797.68       17.86 o
  -2   2   7     2149.81     2202.55       21.44 o
  -1   2   7      329.83      257.80        4.11 o
   0   2   7     2624.17     2798.62       20.98 o
   1   2   7     3420.95     3445.72       27.19 o
   2   2   7       54.25       34.33        2.27 o
   3   2   7     2009.58     1923.74       17.68 o
   4   2   7     1651.12     1595.69       15.49 o
   5   2   7       78.56       67.32        5.80 o
   6   2   7      804.43      730.23       13.31 o
   7   2   7      241.81      250.31        9.38 o
   8   2   7      620.28      624.19       14.60 o
   9   2   7       64.00       58.53        9.95 o
  10   2   7      208.61      195.19       23.31 o
 -10   3   7        5.65        6.32       17.07 o
  -9   3   7        7.49        7.67       15.15 o
  -8   3   7      187.17      177.90        9.62 o
  -7   3   7       92.22       89.11        7.32 o
  -6   3   7      376.07      360.41        8.79 o
  -5   3   7     4499.50     4594.20       39.29 o
  -4   3   7      137.13      139.20        3.83 o
  -3   3   7     2455.09     2162.69       23.16 o
  -2   3   7     5672.62     5536.60       50.66 o
  -1   3   7     2047.99     2435.79       19.22 o
   0   3   7     4826.00     5040.73       41.72 o
   1   3   7     8796.99     8435.74       68.15 o
   2   3   7       42.11       47.27        2.29 o
   3   3   7       85.27       63.06        3.08 o
   4   3   7     2698.57     2770.36       22.73 o
   5   3   7     7042.73     7255.80       75.91 o
   6   3   7      961.38      955.22       16.97 o
   7   3   7      214.09      222.60        9.19 o
   8   3   7      707.13      757.37       15.59 o
   9   3   7      739.15      731.39       17.22 o
  10   3   7       13.00       10.12      102.17 o
 -10   4   7        1.09        3.54        7.88 o
  -9   4   7     1180.07     1201.84       21.54 o
  -8   4   7      487.75      511.08       13.14 o
  -7   4   7     3216.82     3267.57       40.07 o
  -6   4   7      406.42      395.48        8.57 o
  -5   4   7       83.88       76.43        4.08 o
  -4   4   7      714.18      660.07        8.76 o
  -3   4   7     1796.09     2023.63       17.63 o
  -2   4   7       12.84       11.66        5.67 o
  -1   4   7      284.91      342.99        4.94 o
   0   4   7      104.76       92.05        3.04 o
   1   4   7     2116.91     2023.96       18.24 o
   2   4   7     5467.27     4804.54       43.16 o
   3   4   7     4981.84     4984.29       39.78 o
   4   4   7      654.93      582.11        8.23 o
   5   4   7      716.47      679.94       11.59 o
   6   4   7       25.84       39.24        7.84 o
   7   4   7      729.70      745.36       16.14 o
   8   4   7       26.40       34.20        8.49 o
   9   4   7      230.76      244.99       11.83 o
 -10   5   7       -8.97        4.61       21.61 o
  -9   5   7      151.83      150.80       11.86 o
  -8   5   7       22.99       13.57       10.89 o
  -7   5   7       25.59       18.19        6.46 o
  -6   5   7      305.79      279.97        7.64 o
  -5   5   7      762.77      778.54        9.86 o
  -4   5   7      363.08      404.64        6.30 o
  -3   5   7     1709.14     1563.47       17.04 o
  -2   5   7     3541.62     3553.31       36.79 o
  -1   5   7       22.22       39.59        3.32 o
   0   5   7     2658.33     2912.91       28.47 o
   1   5   7      209.46      271.55        3.95 o
   2   5   7     8224.94     7957.99       66.58 o
   3   5   7     1697.90     1810.02       15.68 o
   4   5   7     3483.93     3464.08       29.90 o
   5   5   7     4955.10     5092.51       50.28 o
   6   5   7     1082.67     1116.48       16.95 o
   7   5   7      231.06      257.24       10.68 o
   8   5   7     1018.55     1074.99       20.10 o
   9   5   7     1106.74     1109.45       20.90 o
 -10   6   7      313.48      326.69       25.06 o
  -9   6   7      361.07      385.92       14.76 o
  -8   6   7      686.36      664.41       17.64 o
  -7   6   7        4.65        0.58       14.61 o
  -6   6   7     1064.71     1045.12       15.51 o
  -5   6   7      422.75      436.12        7.51 o
  -4   6   7     5034.69     5057.45       43.58 o
  -3   6   7      515.14      475.20        7.21 o
  -2   6   7     4278.48     4472.85       41.90 o
  -1   6   7      283.41      244.67        5.91 o
   0   6   7      497.97      348.66        7.14 o
   1   6   7      502.91      579.85        6.42 o
   2   6   7      753.91      781.51        8.49 o
   3   6   7     1561.30     1531.34       14.88 o
   4   6   7      927.56      954.07       11.80 o
   5   6   7     1542.22     1515.05       17.80 o
   6   6   7       -0.01        8.49        2.12 o
   7   6   7       39.37       31.99        7.78 o
   8   6   7      743.33      751.56       17.97 o
   9   6   7      147.81      143.06       12.52 o
 -10   7   7        6.08       21.29       41.45 o
  -9   7   7      132.30      105.09       12.56 o
  -8   7   7        2.37        2.13        9.00 o
  -7   7   7      207.24      225.63       10.61 o
  -6   7   7     1052.16     1033.35       15.86 o
  -5   7   7       43.86       39.10        4.59 o
  -4   7   7      762.58      790.45       10.29 o
  -3   7   7     5397.12     5356.62       48.83 o
  -2   7   7      306.07      352.15        5.59 o
  -1   7   7      533.58      486.80        7.82 o
   0   7   7     1958.25     2128.38       18.54 o
   1   7   7     3850.48     3749.11       33.81 o
   2   7   7      203.55      215.98        4.50 o
   3   7   7     3315.49     3367.48       28.63 o
   4   7   7     1905.33     1950.60       19.21 o
   5   7   7      454.88      415.74        9.20 o
   6   7   7       21.84       18.98        8.84 o
   7   7   7     1012.55     1011.77       17.98 o
   8   7   7      188.73      204.93       10.87 o
   9   7   7       36.40       26.74       11.55 o
  -9   8   7     1110.25     1143.52       24.40 o
  -8   8   7        8.11        5.59       14.00 o
  -7   8   7      482.34      507.78       14.19 o
  -6   8   7       41.14       36.15        6.44 o
  -5   8   7     4836.55     4782.33       45.07 o
  -4   8   7       49.75       41.69        4.80 o
  -3   8   7      354.14      393.63        6.90 o
  -2   8   7      433.86      434.14        7.25 o
  -1   8   7      560.24      561.04        9.26 o
   0   8   7      157.62      134.73        4.41 o
   1   8   7      876.96      937.95        9.66 o
   2   8   7       46.82       47.17        3.63 o
   3   8   7      918.47      912.52       10.66 o
   4   8   7      322.77      328.09        7.00 o
   5   8   7      648.82      652.49       11.18 o
   6   8   7      368.41      365.83       10.82 o
   7   8   7     1163.94     1151.79       19.62 o
   8   8   7       36.97       36.45        9.62 o
   9   8   7     1022.16     1044.57       23.42 o
  -9   9   7       79.87       60.37       16.50 o
  -8   9   7       81.57       87.80       14.48 o
  -7   9   7      334.52      344.60       14.58 o
  -6   9   7      607.68      574.33       14.03 o
  -5   9   7      470.12      464.23        9.89 o
  -4   9   7      911.23     1000.12       13.08 o
  -3   9   7     2332.84     2271.97       25.48 o
  -2   9   7     1176.04     1211.63       14.87 o
  -1   9   7      302.50      285.56        7.12 o
   0   9   7     3095.59     3105.93       31.91 o
   1   9   7      777.83      752.64       10.62 o
   2   9   7     3071.03     2990.76       28.38 o
   3   9   7     1392.61     1436.62       15.25 o
   4   9   7      797.93      780.86       12.06 o
   5   9   7       35.46       38.38        6.70 o
   6   9   7     2162.71     2174.01       30.76 o
   7   9   7     1149.00     1136.35       21.77 o
   8   9   7      455.90      426.10       17.70 o
   9   9   7       12.80        6.35       65.70 o
  -9  10   7       50.04       46.51       28.35 o
  -8  10   7     1118.96     1140.93       38.95 o
  -7  10   7      344.94      352.88       17.97 o
  -6  10   7     1248.97     1276.95       22.18 o
  -5  10   7       15.14       10.35        9.73 o
  -4  10   7      205.01      192.08        7.78 o
  -3  10   7     1440.59     1550.31       19.37 o
  -2  10   7      238.42      241.81        7.09 o
  -1  10   7      292.38      301.03        7.35 o
   0  10   7      393.22      446.27        8.46 o
   1  10   7     2454.11     2595.51       26.57 o
   2  10   7      350.56      368.94        8.24 o
   3  10   7      277.39      258.76        7.33 o
   4  10   7      575.84      595.70       12.68 o
   5  10   7      451.12      412.87       11.50 o
   6  10   7      163.38      172.29       11.67 o
   7  10   7       40.40       35.61       14.11 o
   8  10   7      536.26      544.02       19.05 o
  -8  11   7      109.11       63.76       16.49 o
  -7  11   7       50.47       39.81       13.94 o
  -6  11   7       14.74        9.70       10.82 o
  -5  11   7      213.70      198.38       10.54 o
  -4  11   7      158.52      175.69        7.42 o
  -3  11   7      745.75      813.79       13.65 o
  -2  11   7       57.97       49.06        5.84 o
  -1  11   7     2968.85     3104.37       31.55 o
   0  11   7      802.40      815.23       12.49 o
   1  11   7     3598.54     3745.42       37.30 o
   2  11   7      536.98      591.95       10.99 o
   3  11   7      588.53      578.04       10.85 o
   4  11   7      632.55      670.40       13.49 o
   5  11   7     2001.47     1983.98       26.40 o
   6  11   7       45.27       26.62       10.77 o
   7  11   7      187.49      202.90       13.73 o
   8  11   7       63.73       63.06       13.76 o
  -8  12   7       35.76       30.52       16.21 o
  -7  12   7     1615.33     1607.73       37.69 o
  -6  12   7       23.10       14.15       11.25 o
  -5  12   7       64.82       59.88        9.43 o
  -4  12   7       18.50       25.55        7.92 o
  -3  12   7     3340.15     3401.27       38.46 o
  -2  12   7      345.79      356.83        9.68 o
  -1  12   7      471.24      468.68       11.04 o
   0  12   7        1.29        6.47        5.49 o
   1  12   7      212.29      231.39        8.34 o
   2  12   7      999.20     1004.03       16.14 o
   3  12   7     1134.92     1201.41       16.45 o
   4  12   7        0.77        5.30        2.84 o
   5  12   7      541.32      508.01       14.60 o
   6  12   7       56.10       57.14       11.46 o
   7  12   7       10.05       20.23       30.04 o
   8  12   7       95.55      106.23       20.11 o
  -7  13   7       89.07       73.34       19.46 o
  -6  13   7      430.47      467.58       17.13 o
  -5  13   7      361.58      359.26       12.79 o
  -4  13   7        9.51       14.36       14.78 o
  -3  13   7      192.38      187.48        9.83 o
  -2  13   7       39.12       37.47        7.15 o
  -1  13   7      493.34      526.83       11.60 o
   0  13   7      682.68      706.79       13.70 o
   1  13   7      548.32      601.67       12.41 o
   2  13   7      696.75      738.52       14.25 o
   3  13   7       40.31       51.15        7.80 o
   4  13   7     1466.91     1480.73       23.81 o
   5  13   7      834.64      816.51       18.81 o
   6  13   7      679.12      628.06       22.33 o
   7  13   7       40.97       40.96       20.90 o
  -7  14   7       12.64       10.26       35.19 o
  -6  14   7      310.03      288.39       15.43 o
  -5  14   7      420.42      430.49       15.46 o
  -4  14   7      333.38      313.41       11.53 o
  -3  14   7      103.26       96.81        9.56 o
  -2  14   7      973.83      951.60       17.06 o
  -1  14   7       -0.75        1.80        2.75 o
   0  14   7       83.04       90.03        8.02 o
   1  14   7       65.10       59.83        8.14 o
   2  14   7      509.09      529.77       12.67 o
   3  14   7      278.77      271.16       10.74 o
   4  14   7       23.13        5.48       12.08 o
   5  14   7       33.98       27.01       10.10 o
   6  14   7       35.62       51.49       16.62 o
   7  14   7       28.86       17.18       23.57 o
  -7  15   7       69.49       68.27       22.55 o
  -6  15   7      -13.32        0.32       18.06 o
  -5  15   7        0.93        2.48        3.56 o
  -4  15   7       14.55        5.07       11.13 o
  -3  15   7     1328.55     1375.33       22.85 o
  -2  15   7       27.78       31.26        8.35 o
  -1  15   7      292.57      323.37       10.11 o
   0  15   7      296.23      307.14       10.18 o
   1  15   7     2680.15     2727.04       30.88 o
   2  15   7       19.62       13.34        8.16 o
   3  15   7     1561.63     1536.03       23.36 o
   4  15   7      154.80      134.22       13.05 o
   5  15   7      301.58      259.98       16.78 o
   6  15   7      127.24      132.13       22.80 o
  -6  16   7        6.08        3.46       27.37 o
  -5  16   7     1312.76     1315.12       27.29 o
  -4  16   7       15.10        4.25       12.01 o
  -3  16   7       82.97       82.35        9.35 o
  -2  16   7       15.18        9.65        9.46 o
  -1  16   7       10.73        7.80       21.32 o
   0  16   7       12.83        8.13       16.63 o
   1  16   7       31.04       28.08       10.86 o
   2  16   7       53.91       33.48        9.02 o
   3  16   7      945.12      913.01       18.62 o
   4  16   7       26.67       13.11       17.25 o
   5  16   7       -3.29        2.16       19.26 o
   6  16   7       23.36       28.03       28.38 o
  -5  17   7       13.53       19.34       17.18 o
  -4  17   7      368.12      338.89       14.25 o
  -3  17   7       36.98       28.65       10.65 o
  -2  17   7      133.95      139.77       10.25 o
  -1  17   7       90.89       84.06        9.80 o
   0  17   7      431.39      402.58       12.80 o
   1  17   7      252.50      260.09       11.83 o
   2  17   7      868.25      829.30       21.97 o
   3  17   7      350.55      350.33       18.60 o
   4  17   7       91.80       90.92       18.49 o
   5  17   7      138.72      125.02       33.67 o
  -4  18   7       70.54       47.12       24.06 o
  -3  18   7      200.11      188.69       14.15 o
  -2  18   7       72.90       76.80       12.40 o
  -1  18   7      389.36      356.10       16.64 o
   0  18   7       88.02      100.00       15.32 o
   1  18   7      107.85       91.86       15.44 o
   2  18   7      176.05      226.06       16.61 o
   3  18   7      130.40      127.30       33.01 o
   0  19   7       75.08      103.54       30.19 o
   1  19   7      189.96      190.11       25.93 o
   2  19   7      185.90      200.56       27.04 o
 -10   0   8      151.52      157.74       16.61 o
  -8   0   8       43.32       41.49       10.99 o
  -6   0   8      728.27      667.32       18.89 o
  -4   0   8      243.10      193.89        7.41 o
  -2   0   8    15896.79    16590.55      210.68 o
   0   0   8    15074.91    14771.34      163.82 o
   2   0   8     6823.79     7606.46       81.13 o
   4   0   8     6144.48     6123.63       68.98 o
   6   0   8      151.68      140.79        9.86 o
   8   0   8      738.59      743.39       21.18 o
 -10   1   8     1420.53     1458.20       25.08 o
  -9   1   8     1015.51     1027.75       19.70 o
  -8   1   8      428.19      438.04       12.24 o
  -7   1   8      510.01      496.61       12.30 o
  -6   1   8      367.45      341.73        9.49 o
  -5   1   8     1393.47     1385.79       14.23 o
  -4   1   8      416.27      526.07        6.45 o
  -3   1   8      304.98      287.54        5.24 o
  -2   1   8     4317.70     3724.60       38.95 o
  -1   1   8       36.12       52.23        1.75 o
   0   1   8       42.41       32.55        1.98 o
   1   1   8     4637.86     4328.63       39.28 o
   2   1   8      110.26       84.91        2.93 o
   3   1   8       17.42        4.94        3.23 o
   4   1   8     1740.19     1736.65       16.28 o
   5   1   8      396.90      384.90        8.78 o
   6   1   8      312.68      364.51        8.78 o
   7   1   8      714.29      715.42       13.73 o
   8   1   8      853.96      866.22       16.93 o
   9   1   8      287.89      287.46       12.65 o
 -10   2   8      375.78      372.55       14.49 o
  -9   2   8      193.74      196.37       10.88 o
  -8   2   8       57.41       81.57        8.01 o
  -7   2   8     1991.61     2002.37       27.08 o
  -6   2   8      904.93      915.67       13.72 o
  -5   2   8      937.80      926.97       11.31 o
  -4   2   8       15.93       13.50        3.81 o
  -3   2   8     8825.94     8575.26       78.42 o
  -2   2   8       42.53       60.32        2.51 o
  -1   2   8     7209.69     7260.75       57.96 o
   0   2   8      376.63      397.83        4.69 o
   1   2   8     6844.45     6970.04       55.82 o
   2   2   8      253.26      308.36        4.28 o
   3   2   8     7492.24     7408.07       63.84 o
   4   2   8       20.39       20.83        3.60 o
   5   2   8     1945.12     1981.35       24.46 o
   6   2   8       27.37       36.89        5.81 o
   7   2   8      708.97      715.65       13.72 o
   8   2   8      110.66      129.27        9.17 o
   9   2   8      218.77      203.26       11.77 o
 -10   3   8      512.87      524.87       17.60 o
  -9   3   8     1268.23     1292.37       22.18 o
  -8   3   8       83.14       87.86        8.36 o
  -7   3   8      674.05      653.89       14.07 o
  -6   3   8     4943.89     4916.34       49.12 o
  -5   3   8     3634.83     3687.53       32.36 o
  -4   3   8      386.42      333.14        6.44 o
  -3   3   8        8.93       19.34        5.88 o
  -2   3   8     1459.95     1582.65       14.43 o
  -1   3   8      169.04      181.49        3.17 o
   0   3   8      600.87      575.06        6.41 o
   1   3   8      630.28      659.32        6.58 o
   2   3   8      459.18      471.29        5.85 o
   3   3   8      302.65      263.74        5.28 o
   4   3   8       84.54       79.51        3.66 o
   5   3   8       64.62       51.92        6.00 o
   6   3   8     3007.88     3119.56       36.11 o
   7   3   8     1193.97     1232.62       18.93 o
   8   3   8      979.16      960.41       18.15 o
   9   3   8     1055.86     1045.46       20.43 o
 -10   4   8      280.90      275.36       15.10 o
  -9   4   8       -0.02        3.98        3.61 o
  -8   4   8       37.64       42.06        8.06 o
  -7   4   8      200.43      194.69        8.73 o
  -6   4   8     2690.94     2671.69       28.69 o
  -5   4   8        0.62       18.54        1.20 o
  -4   4   8     2365.01     2364.99       21.75 o
  -3   4   8       13.23       19.03        4.21 o
  -2   4   8    14808.13    14098.67      131.56 o
  -1   4   8      848.68      775.40       10.27 o
   0   4   8    12980.52    12962.54      115.79 o
   1   4   8      212.16      220.68        3.67 o
   2   4   8     4717.11     4829.31       37.59 o
   3   4   8       68.67       81.41        3.13 o
   4   4   8     4106.96     4167.13       38.59 o
   5   4   8     1519.51     1476.40       20.12 o
   6   4   8      326.13      294.30       10.59 o
   7   4   8        2.44        4.81        8.62 o
   8   4   8       44.64       57.34        8.28 o
   9   4   8        9.49       11.21       18.27 o
 -10   5   8      150.55      164.75       15.16 o
  -9   5   8      206.17      232.45       12.85 o
  -8   5   8       12.20       24.60       21.42 o
  -7   5   8     1506.02     1552.94       22.40 o
  -6   5   8     1342.93     1349.79       17.81 o
  -5   5   8     1129.74     1152.23       12.65 o
  -4   5   8     2677.79     2661.64       24.39 o
  -3   5   8       23.46       23.19        3.02 o
  -2   5   8     1401.63     1414.88       15.34 o
  -1   5   8      635.79      620.05        8.83 o
   0   5   8      792.68      807.29       10.04 o
   1   5   8     1342.29     1251.89       12.48 o
   2   5   8      957.82      917.10        9.97 o
   3   5   8      750.74      643.33        8.83 o
   4   5   8     3538.02     3520.58       33.94 o
   5   5   8       11.27       18.60       11.90 o
   6   5   8     1965.99     1975.16       25.41 o
   7   5   8     1296.74     1324.40       21.98 o
   8   5   8      517.90      508.54       15.34 o
   9   5   8      168.96      168.83       11.65 o
 -10   6   8       37.15       23.77       19.98 o
  -9   6   8       25.98       31.77       11.95 o
  -8   6   8      154.52      147.69       11.06 o
  -7   6   8      199.63      204.94       10.35 o
  -6   6   8      730.11      732.45       12.93 o
  -5   6   8       24.02       20.08        4.92 o
  -4   6   8     1008.53     1030.39       12.11 o
  -3   6   8     1562.59     1571.64       15.20 o
  -2   6   8     1271.83     1155.99       13.57 o
  -1   6   8     4192.37     4534.53       44.01 o
   0   6   8      299.44      228.50        6.23 o
   1   6   8     5204.91     5328.28       45.17 o
   2   6   8        3.39        1.02        3.60 o
   3   6   8     4010.62     3863.36       33.99 o
   4   6   8      686.57      733.84       10.08 o
   5   6   8     3346.67     3325.19       35.66 o
   6   6   8      548.54      584.57       12.38 o
   7   6   8      968.07      946.95       17.33 o
   8   6   8      126.87      126.55       11.16 o
   9   6   8      512.27      486.00       16.92 o
 -10   7   8      191.90      371.49       36.32 o
  -9   7   8      760.25      743.65       20.08 o
  -8   7   8      407.15      433.25       14.38 o
  -7   7   8      722.79      731.04       16.95 o
  -6   7   8      146.42      131.60        7.21 o
  -5   7   8      248.79      244.33        6.53 o
  -4   7   8     3755.14     3898.49       37.63 o
  -3   7   8      896.37      793.11       12.55 o
  -2   7   8      158.98      164.85        4.40 o
  -1   7   8      652.50      670.76        9.70 o
   0   7   8      157.86      136.92        5.05 o
   1   7   8      353.67      318.97        5.85 o
   2   7   8      828.64      821.98        9.48 o
   3   7   8      217.11      192.12        5.13 o
   4   7   8     3298.37     3231.11       30.60 o
   5   7   8      439.53      401.19        9.18 o
   6   7   8       25.83       23.24        8.09 o
   7   7   8     1126.87     1132.67       19.23 o
   8   7   8      694.33      690.23       16.37 o
   9   7   8      350.15      373.96       15.63 o
  -9   8   8      122.19      104.71       16.84 o
  -8   8   8      455.63      449.68       17.61 o
  -7   8   8      358.98      359.02       12.75 o
  -6   8   8      159.03      145.32        7.71 o
  -5   8   8       14.22        8.91        5.83 o
  -4   8   8      299.39      338.83        7.18 o
  -3   8   8      750.13      782.34       11.33 o
  -2   8   8     6444.67     6538.85       67.48 o
  -1   8   8      136.49      138.04        5.25 o
   0   8   8     1362.42     1490.01       16.14 o
   1   8   8       -0.68        1.16        1.34 o
   2   8   8     5945.99     6048.22       54.44 o
   3   8   8      251.82      245.20        5.67 o
   4   8   8      941.28     1048.62       12.10 o
   5   8   8      260.01      275.28        8.30 o
   6   8   8      564.39      545.08       13.20 o
   7   8   8        6.23        1.43       17.08 o
   8   8   8     1091.12     1109.24       22.60 o
   9   8   8       27.63       21.78       25.23 o
  -9   9   8      461.14      475.60       22.89 o
  -8   9   8      162.46      159.89       16.39 o
  -7   9   8      113.86      110.94       13.34 o
  -6   9   8       12.80       17.54       18.46 o
  -5   9   8      583.15      578.22       13.18 o
  -4   9   8     2968.84     3182.69       33.29 o
  -3   9   8     2104.43     2115.47       25.39 o
  -2   9   8        2.94        4.73        6.15 o
  -1   9   8       17.46       13.39        5.82 o
   0   9   8      590.23      582.08       10.16 o
   1   9   8      204.33      210.09        6.43 o
   2   9   8     1202.73     1248.48       14.50 o
   3   9   8      985.39     1017.26       13.12 o
   4   9   8      203.84      186.97        8.24 o
   5   9   8      644.07      646.19       13.51 o
   6   9   8       39.92       26.90        9.93 o
   7   9   8       13.70       10.16       10.75 o
   8   9   8      296.64      277.23       16.17 o
  -8  10   8      186.49      206.43       16.97 o
  -7  10   8     1237.04     1249.50       37.66 o
  -6  10   8       63.62       65.55        9.15 o
  -5  10   8     1088.92     1053.16       18.19 o
  -4  10   8      477.83      456.69       10.69 o
  -3  10   8     2859.11     2824.47       33.08 o
  -2  10   8       27.13       31.47        5.17 o
  -1  10   8     2418.08     2499.34       26.30 o
   0  10   8      727.89      781.40       11.69 o
   1  10   8     1212.39     1158.56       15.84 o
   2  10   8        8.09        0.67       10.47 o
   3  10   8     2032.95     2060.98       21.97 o
   4  10   8      965.21      967.27       15.97 o
   5  10   8      980.53     1054.11       16.81 o
   6  10   8      359.51      364.53       14.37 o
   7  10   8      139.33      142.13       13.20 o
   8  10   8       37.00       15.80       13.21 o
  -8  11   8      532.83      530.64       23.50 o
  -7  11   8      153.58      149.70       19.05 o
  -6  11   8     2757.56     2717.54       39.50 o
  -5  11   8     1221.02     1233.35       19.85 o
  -4  11   8       19.79       25.17        7.38 o
  -3  11   8       13.01        6.64       13.96 o
  -2  11   8      951.66     1021.53       14.13 o
  -1  11   8      132.20      149.71        6.59 o
   0  11   8      808.89      769.52       12.90 o
   1  11   8       30.71       22.21        5.78 o
   2  11   8     2907.46     3068.29       31.30 o
   3  11   8       67.30       55.23        6.76 o
   4  11   8        5.63        2.76       12.50 o
   5  11   8      123.00      136.38        8.89 o
   6  11   8      829.91      842.85       20.76 o
   7  11   8        9.25       12.80       25.51 o
   8  11   8      367.76      381.90       17.84 o
  -8  12   8       18.42       14.24       21.53 o
  -7  12   8       78.37       67.53       18.20 o
  -6  12   8      649.39      614.69       17.58 o
  -5  12   8      258.37      266.52       10.27 o
  -4  12   8     1119.26     1150.41       16.65 o
  -3  12   8        8.17       11.75       10.94 o
  -2  12   8      153.91      148.59        7.43 o
  -1  12   8      356.50      377.13        9.13 o
   0  12   8     1974.55     2003.47       23.22 o
   1  12   8      895.66      947.53       14.03 o
   2  12   8      811.61      805.26       13.86 o
   3  12   8       78.43       82.81        7.78 o
   4  12   8     1044.73     1045.08       19.47 o
   5  12   8      312.81      302.85       12.49 o
   6  12   8      926.38      912.39       25.57 o
   7  12   8       34.62       29.02       17.01 o
   8  12   8        3.51        2.02       35.21 o
  -7  13   8      266.52      294.84       23.44 o
  -6  13   8     1104.07     1041.50       26.04 o
  -5  13   8      187.90      190.72       11.01 o
  -4  13   8      287.31      309.14        9.79 o
  -3  13   8       29.95       17.93        6.97 o
  -2  13   8       60.33       67.41        7.12 o
  -1  13   8        8.95       14.71       14.70 o
   0  13   8       15.85       19.24        8.33 o
   1  13   8       25.29       12.87        8.57 o
   2  13   8      777.68      793.26       14.14 o
   3  13   8       12.97       11.77       16.37 o
   4  13   8       47.61       36.44        9.51 o
   5  13   8       72.03       68.00       10.61 o
   6  13   8      584.88      602.47       21.49 o
   7  13   8      440.42      423.40       20.98 o
  -7  14   8        3.25        2.02       18.89 o
  -6  14   8        8.10        6.24       28.18 o
  -5  14   8      739.20      706.48       18.02 o
  -4  14   8       10.35        7.85       14.82 o
  -3  14   8      331.21      352.82       11.22 o
  -2  14   8       52.87       62.89        8.22 o
  -1  14   8     1308.42     1354.13       19.82 o
   0  14   8       29.83       31.08        9.39 o
   1  14   8     1733.16     1759.25       23.85 o
   2  14   8       46.63       43.60        8.44 o
   3  14   8       61.26       51.25        8.88 o
   4  14   8       24.74       17.00       12.53 o
   5  14   8      502.62      508.00       15.71 o
   6  14   8       57.34       28.43       15.33 o
  -6  15   8        9.12       24.73       26.20 o
  -5  15   8       -6.63        5.63       21.23 o
  -4  15   8      847.95      859.82       17.71 o
  -3  15   8       87.34       87.03        9.62 o
  -2  15   8       -2.19        1.10        7.64 o
  -1  15   8      205.09      193.84       10.15 o
   0  15   8      471.97      473.40       12.81 o
   1  15   8       43.12       35.85        8.77 o
   2  15   8      822.10      880.95       16.85 o
   3  15   8       26.63        7.97        8.93 o
   4  15   8     1696.29     1591.93       30.23 o
   5  15   8       54.67       54.41       13.75 o
   6  15   8       42.40       11.12       21.69 o
  -6  16   8       -1.62        3.32       15.77 o
  -5  16   8      -23.06        3.16       12.21 o
  -4  16   8       84.05       74.95       11.58 o
  -3  16   8       79.01       65.81       10.29 o
  -2  16   8     1038.04     1034.98       19.20 o
  -1  16   8      514.92      524.06       13.98 o
   0  16   8      187.37      175.95       10.75 o
   1  16   8       48.64       45.20        9.89 o
   2  16   8      782.04      763.77       17.38 o
   3  16   8      210.93      175.55       12.91 o
   4  16   8      575.04      526.58       23.66 o
   5  16   8      136.08      104.03       15.54 o
  -5  17   8      106.27      117.12       24.82 o
  -4  17   8      548.50      503.41       17.18 o
  -3  17   8      125.99       90.69       10.86 o
  -2  17   8       16.02        1.06       10.01 o
  -1  17   8       90.71      100.83        9.94 o
   0  17   8       38.17       36.67        9.42 o
   1  17   8      205.08      197.46       11.08 o
   2  17   8      386.83      393.50       13.57 o
   3  17   8      477.30      426.77       19.65 o
   4  17   8      119.17      139.09       18.67 o
  -4  18   8       93.39       82.91       25.27 o
  -3  18   8      292.14      322.17       18.81 o
  -2  18   8       11.46       14.00       27.79 o
  -1  18   8      144.22      115.38       13.21 o
   0  18   8      134.10      119.24       14.11 o
   1  18   8      699.67      689.08       22.92 o
   2  18   8       -4.89        2.03       24.00 o
   2  19   8      323.43      271.31       36.55 o
  -9   0   9     1172.34     1176.45       29.96 o
  -7   0   9     3033.76     3237.44       53.61 o
  -5   0   9      503.25      501.77       10.86 o
  -3   0   9        6.54       16.85        6.14 o
  -1   0   9    14217.72    14018.21      154.73 o
   1   0   9      535.62      453.73        9.00 o
   3   0   9      250.40      317.47        7.00 o
   5   0   9     7999.86     7954.59      112.93 o
   7   0   9     2233.35     2331.10       38.49 o
   9   0   9     1777.46     1828.97       40.59 o
 -10   1   9       15.01       24.60       11.46 o
  -9   1   9       18.40       16.67        8.96 o
  -8   1   9      357.00      356.76       11.47 o
  -7   1   9     4834.11     4899.57       57.07 o
  -6   1   9      554.74      551.25        9.99 o
  -5   1   9      412.51      407.50        7.58 o
  -4   1   9     2467.57     2565.78       22.48 o
  -3   1   9    11605.46    11156.29      102.61 o
  -2   1   9      626.03      635.68        6.92 o
  -1   1   9     2882.75     3137.78       23.20 o
   0   1   9     4122.32     4254.61       33.80 o
   1   1   9       49.67       29.12        2.31 o
   2   1   9     3309.83     3444.73       27.78 o
   3   1   9     2166.69     2266.74       19.16 o
   4   1   9     1278.20     1281.13       12.89 o
   5   1   9      155.49      162.95        7.03 o
   6   1   9      143.33      113.10        7.19 o
   7   1   9      210.34      192.81        9.04 o
   8   1   9        7.92        0.52       16.68 o
   9   1   9      156.89      139.17       11.34 o
 -10   2   9      334.64      360.81       15.42 o
  -9   2   9      537.64      581.89       14.78 o
  -8   2   9     1185.04     1210.98       20.03 o
  -7   2   9       66.63       50.93        6.98 o
  -6   2   9     1594.74     1624.70       18.73 o
  -5   2   9      669.43      707.62        9.07 o
  -4   2   9      573.33      549.49        7.76 o
  -3   2   9     3681.01     3486.51       35.97 o
  -2   2   9     2312.11     2185.32       20.60 o
  -1   2   9      365.76      334.57        4.84 o
   0   2   9     2972.22     2844.50       25.93 o
   1   2   9        4.84        0.76        3.07 o
   2   2   9     3904.96     3657.47       31.39 o
   3   2   9       23.68       27.83        3.71 o
   4   2   9     3795.41     3892.84       31.17 o
   5   2   9     1036.57     1043.26       16.05 o
   6   2   9     3203.56     3152.67       38.09 o
   7   2   9      565.68      604.57       12.68 o
   8   2   9     1240.38     1220.22       20.66 o
   9   2   9       36.59       26.33       11.85 o
 -10   3   9       12.14        5.01       26.09 o
  -9   3   9        5.77        6.02       12.07 o
  -8   3   9        3.24        6.03        9.30 o
  -7   3   9      268.54      276.33        9.51 o
  -6   3   9       35.58       29.79        4.89 o
  -5   3   9     5660.51     5561.00       48.94 o
  -4   3   9     2564.89     2588.96       23.36 o
  -3   3   9     3772.25     3710.71       34.76 o
  -2   3   9     4628.88     4608.97       38.33 o
  -1   3   9     8678.37     8436.79       74.18 o
   0   3   9     6379.79     6311.10       49.83 o
   1   3   9    10895.62    10894.80       84.36 o
   2   3   9     7383.47     6879.45       57.88 o
   3   3   9      642.39      648.19        7.62 o
   4   3   9     2393.86     2295.29       22.72 o
   5   3   9     5636.47     5738.60       60.91 o
   6   3   9      383.18      382.34       10.74 o
   7   3   9       12.99        7.84       15.75 o
   8   3   9      252.69      252.00       11.10 o
   9   3   9       16.56        7.11       11.95 o
 -10   4   9       19.60        5.51       13.68 o
  -9   4   9      559.19      591.81       16.89 o
  -8   4   9        5.73        9.12       14.77 o
  -7   4   9      805.39      817.37       15.48 o
  -6   4   9       43.24       46.65        5.48 o
  -5   4   9      770.86      823.19        9.94 o
  -4   4   9        3.96        1.67        3.76 o
  -3   4   9       96.88      108.22        3.57 o
  -2   4   9      122.64      113.61        3.30 o
  -1   4   9      805.42      788.50        9.35 o
   0   4   9     1355.14     1286.18       14.02 o
   1   4   9      322.76      396.12        4.92 o
   2   4   9        9.33        0.06        4.97 o
   3   4   9     8941.83     8775.82       70.09 o
   4   4   9       22.20       17.81        3.81 o
   5   4   9      841.34      797.41       13.32 o
   6   4   9       15.74       22.56        8.66 o
   7   4   9     2495.28     2574.07       34.29 o
   8   4   9        6.74        3.40       17.05 o
   9   4   9      329.25      348.48       13.59 o
 -10   5   9       41.05       39.27       16.02 o
  -9   5   9      157.25      159.59       12.28 o
  -8   5   9      383.49      365.95       13.62 o
  -7   5   9       12.53       13.35       18.64 o
  -6   5   9       49.75       52.96        5.43 o
  -5   5   9     2287.11     2298.37       21.79 o
  -4   5   9     3832.10     3784.46       35.86 o
  -3   5   9      854.66      898.97       10.22 o
  -2   5   9     4715.25     4789.72       40.88 o
  -1   5   9      857.90      909.95       10.89 o
   0   5   9     2047.76     2325.21       23.15 o
   1   5   9     9219.04     9170.67       78.53 o
   2   5   9     1806.50     1818.10       16.48 o
   3   5   9     1531.27     1533.36       14.76 o
   4   5   9       17.03       14.35        4.73 o
   5   5   9      787.32      866.30       12.61 o
   6   5   9      119.71      108.50        7.77 o
   7   5   9       10.35       13.01       18.10 o
   8   5   9       11.56        1.26       22.41 o
   9   5   9        6.45       12.60       14.76 o
 -10   6   9      431.19      436.50       27.65 o
  -9   6   9      258.51      266.50       13.81 o
  -8   6   9      600.02      643.99       16.42 o
  -7   6   9       17.77       10.30        9.39 o
  -6   6   9     2204.83     2193.48       26.48 o
  -5   6   9      439.36      457.16        8.43 o
  -4   6   9      658.06      739.42       10.22 o
  -3   6   9     1308.57     1437.91       15.14 o
  -2   6   9      609.27      629.22        7.97 o
  -1   6   9      229.24      267.13        5.60 o
   0   6   9     2090.83     2049.65       22.17 o
   1   6   9       89.44       98.61        3.89 o
   2   6   9      786.90      822.14        9.12 o
   3   6   9        4.68        6.47        4.51 o
   4   6   9     4724.53     4763.07       42.34 o
   5   6   9     1161.28     1201.92       15.97 o
   6   6   9     2407.60     2538.91       30.15 o
   7   6   9      130.85      131.71        9.23 o
   8   6   9     1404.72     1400.73       22.72 o
   9   6   9      322.06      324.29       15.18 o
  -9   7   9      213.39      203.52       16.01 o
  -8   7   9        1.82        2.17        7.90 o
  -7   7   9     1675.00     1725.85       27.04 o
  -6   7   9      436.94      416.65       10.42 o
  -5   7   9      331.14      322.55        7.43 o
  -4   7   9      619.55      556.60       10.18 o
  -3   7   9     5402.06     5563.55       53.09 o
  -2   7   9     1522.09     1453.21       16.34 o
  -1   7   9     3032.30     3110.06       31.04 o
   0   7   9     5023.69     4924.88       49.27 o
   1   7   9     5055.33     4996.76       46.73 o
   2   7   9     1425.89     1460.59       14.06 o
   3   7   9     4026.79     4087.32       34.44 o
   4   7   9      987.32      989.75       12.33 o
   5   7   9      474.67      523.52       10.52 o
   6   7   9       38.64       45.31        7.24 o
   7   7   9      172.65      171.81       10.01 o
   8   7   9        0.16       11.54        2.77 o
   9   7   9       84.66       73.87       16.30 o
  -9   8   9     1497.68     1433.39       46.93 o
  -8   8   9       18.26        0.02       12.93 o
  -7   8   9      886.99      871.28       30.48 o
  -6   8   9     1051.83     1056.98       17.78 o
  -5   8   9      548.91      596.42       11.39 o
  -4   8   9     1369.82     1387.61       18.14 o
  -3   8   9     1576.53     1694.04       20.08 o
  -2   8   9     1852.43     1790.08       20.82 o
  -1   8   9     1831.51     1821.69       21.89 o
   0   8   9     1292.19     1336.50       15.68 o
   1   8   9     2557.26     2530.91       25.39 o
   2   8   9      302.85      341.86        6.93 o
   3   8   9       25.71       20.71        4.66 o
   4   8   9     1091.60     1139.04       15.25 o
   5   8   9     2843.22     2842.11       31.44 o
   6   8   9       44.86       43.18        8.43 o
   7   8   9      968.11     1072.55       22.48 o
   8   8   9       60.34       53.11       12.95 o
  -9   9   9      200.33      224.63       19.03 o
  -8   9   9      177.54      164.59       16.32 o
  -7   9   9      181.85      161.12       18.44 o
  -6   9   9     1299.16     1290.28       22.87 o
  -5   9   9       10.93        6.16       12.63 o
  -4   9   9     2167.47     2282.50       27.73 o
  -3   9   9     8132.67     8164.35       84.93 o
  -2   9   9      909.96      935.29       13.11 o
  -1   9   9      847.14      904.06       12.43 o
   0   9   9     3277.66     3472.53       33.87 o
   1   9   9      601.64      585.11       10.61 o
   2   9   9      694.60      741.59       10.87 o
   3   9   9     1321.68     1287.85       15.97 o
   4   9   9      127.72      129.12        7.56 o
   5   9   9      179.35      169.37        8.92 o
   6   9   9      170.37      153.95       11.84 o
   7   9   9       20.01       12.69       13.78 o
   8   9   9      163.98      188.45       14.66 o
  -8  10   9      849.55      883.17       35.37 o
  -7  10   9      -12.33        0.24       39.68 o
  -6  10   9      258.55      244.93       11.49 o
  -5  10   9      393.61      381.22       11.28 o
  -4  10   9       20.73       22.00        8.21 o
  -3  10   9       24.75       18.95        5.69 o
  -2  10   9      189.74      189.42        7.01 o
  -1  10   9      762.26      809.96       12.17 o
   0  10   9      954.22      993.81       13.79 o
   1  10   9       -0.82        0.45        2.18 o
   2  10   9       37.21       29.21        6.49 o
   3  10   9        9.68       11.80       13.66 o
   4  10   9     1950.16     1868.17       25.32 o
   5  10   9       62.17       60.73        7.90 o
   6  10   9      785.39      786.91       19.92 o
   7  10   9      235.12      200.79       14.37 o
   8  10   9      559.73      604.53       19.97 o
  -8  11   9       -6.73        0.58       29.87 o
  -7  11   9       29.12       14.09       14.23 o
  -6  11   9       17.45       12.91        8.70 o
  -5  11   9      935.30      878.71       17.57 o
  -4  11   9       83.07       89.07        7.06 o
  -3  11   9     1127.94     1173.30       17.37 o
  -2  11   9     1730.70     1797.80       20.92 o
  -1  11   9      275.43      274.59        8.10 o
   0  11   9     2253.64     2288.60       25.43 o
   1  11   9     3444.91     3599.86       36.23 o
   2  11   9      560.16      530.31       11.54 o
   3  11   9       35.88       29.25        6.48 o
   4  11   9      178.74      196.71       10.18 o
   5  11   9     1051.55     1037.74       19.95 o
   6  11   9       22.26       47.29       12.13 o
   7  11   9      257.59      241.47       15.10 o
   8  11   9       13.55        0.42       23.74 o
  -8  12   9      153.22       98.29       22.42 o
  -7  12   9      367.74      397.66       20.50 o
  -6  12   9      350.06      319.36       15.87 o
  -5  12   9      865.16      840.76       16.46 o
  -4  12   9       97.12       94.84        7.78 o
  -3  12   9      110.68      102.63        7.96 o
  -2  12   9      121.89      130.40        7.25 o
  -1  12   9       18.95       22.22        6.33 o
   0  12   9       83.18       77.02        6.87 o
   1  12   9       19.13       14.78        7.00 o
   2  12   9      200.74      223.78        8.25 o
   3  12   9      802.18      798.70       15.25 o
   4  12   9       -5.80        3.08       14.60 o
   5  12   9      235.42      212.98       11.87 o
   6  12   9       29.72       13.85       16.80 o
   7  12   9     1235.21     1304.40       30.85 o
  -7  13   9       19.41       19.52       15.91 o
  -6  13   9      830.15      853.04       21.44 o
  -5  13   9      324.31      318.69       11.59 o
  -4  13   9     1552.61     1520.32       20.95 o
  -3  13   9      226.66      198.99        9.19 o
  -2  13   9     1404.77     1441.81       19.06 o
  -1  13   9       98.07      103.45        7.53 o
   0  13   9      467.15      470.71       10.81 o
   1  13   9      892.75      919.97       14.98 o
   2  13   9      246.96      221.56        9.26 o
   3  13   9      338.86      381.11       10.42 o
   4  13   9       44.95       28.68        9.95 o
   5  13   9      128.86      132.41       11.49 o
   6  13   9       41.13       14.60       13.41 o
   7  13   9      180.42      169.43       18.07 o
  -7  14   9       57.28       75.50       20.85 o
  -6  14   9      495.84      472.66       17.81 o
  -5  14   9      164.38      156.17       11.67 o
  -4  14   9       35.48       49.69        8.85 o
  -3  14   9       55.54       41.66        8.69 o
  -2  14   9       -6.52        4.11       11.91 o
  -1  14   9      310.24      289.34       10.07 o
   0  14   9      141.62      156.45        8.47 o
   1  14   9      249.07      255.51        9.67 o
   2  14   9       40.20       40.89        7.92 o
   3  14   9       59.65       59.30        8.51 o
   4  14   9      275.28      291.37       14.14 o
   5  14   9      449.09      377.70       15.46 o
   6  14   9      393.98      354.55       20.20 o
  -6  15   9       35.88       10.16       11.91 o
  -5  15   9       65.97       83.37       11.55 o
  -4  15   9      941.70      956.07       18.81 o
  -3  15   9     1030.08      992.81       18.95 o
  -2  15   9      264.00      273.03       11.08 o
  -1  15   9      139.21      134.09        9.74 o
   0  15   9      392.52      392.09       12.25 o
   1  15   9      235.06      235.77       10.84 o
   2  15   9       85.52       87.00        9.64 o
   3  15   9     1143.73     1099.91       18.87 o
   4  15   9       18.32        1.40       15.06 o
   5  15   9      192.67      183.89       14.54 o
   6  15   9       49.64       54.35       23.87 o
  -6  16   9        5.18        1.27       29.16 o
  -5  16   9        6.92       10.79       19.82 o
  -4  16   9       23.02       13.59       13.06 o
  -3  16   9      495.14      471.52       14.34 o
  -2  16   9        3.97        0.84       10.93 o
  -1  16   9       24.75        6.28       11.67 o
   0  16   9       66.40       60.26        9.78 o
   1  16   9      312.15      329.00       12.32 o
   2  16   9       48.57       49.73       10.17 o
   3  16   9      331.94      349.84       14.34 o
   4  16   9       19.03        3.34       16.16 o
   5  16   9     1057.29     1072.29       28.23 o
  -5  17   9       52.91        0.67       30.60 o
  -4  17   9      778.02      714.31       19.98 o
  -3  17   9      274.14      299.17       13.03 o
  -2  17   9      480.91      444.75       14.73 o
  -1  17   9      670.65      670.09       16.46 o
   0  17   9       18.98        7.74       10.36 o
   1  17   9       51.52       40.75       10.57 o
   2  17   9       31.28       33.95       10.27 o
   3  17   9       46.62       28.01       16.87 o
   4  17   9      421.13      390.21       23.21 o
  -3  18   9      226.35      193.87       16.39 o
  -2  18   9      118.78      121.06       12.28 o
  -1  18   9       57.75       68.92       11.74 o
   0  18   9      168.40      168.18       12.71 o
   1  18   9       -3.91        0.62       15.41 o
   2  18   9      -15.32        3.40       17.61 o
   3  18   9       11.90       11.07      123.39 o
  -2  19   9       81.68       91.43       25.08 o
 -10   0  10      318.41      298.23       19.23 o
  -8   0  10       56.64       70.76       11.46 o
  -6   0  10     6497.91     6623.49       79.48 o
  -4   0  10     2728.32     2810.44       34.92 o
  -2   0  10    36907.22    34891.13      399.42 o
   0   0  10     9294.44     8712.57      101.98 o
   2   0  10     3361.89     2926.99       41.55 o
   4   0  10     5657.69     5745.85       70.41 o
   6   0  10     1365.92     1440.08       26.58 o
   8   0  10       10.60        2.94       28.03 o
 -10   1  10       14.42        8.52       11.97 o
  -9   1  10      383.98      412.48       13.16 o
  -8   1  10      232.58      220.25       10.21 o
  -7   1  10       25.10       27.06        6.59 o
  -6   1  10       10.24       14.75        8.86 o
  -5   1  10      196.96      189.47        5.38 o
  -4   1  10      103.06       93.41        4.06 o
  -3   1  10     1315.88     1262.51       14.70 o
  -2   1  10      635.48      588.67        6.90 o
  -1   1  10     1348.80     1274.56       11.85 o
   0   1  10      153.75      202.96        3.37 o
   1   1  10     3616.66     3644.04       30.10 o
   2   1  10      936.48      805.91        9.33 o
   3   1  10    10618.97    10161.84       89.94 o
   4   1  10     3074.17     3200.91       27.02 o
   5   1  10     1149.08     1233.75       17.11 o
   6   1  10     2593.52     2663.36       29.87 o
   7   1  10     1546.79     1697.61       21.24 o
   8   1  10      666.41      705.27       14.96 o
   9   1  10      145.90      158.66       11.60 o
 -10   2  10       15.59       35.45       13.22 o
  -9   2  10      232.81      226.72       11.48 o
  -8   2  10      368.16      400.10       11.73 o
  -7   2  10     1584.93     1575.17       23.07 o
  -6   2  10      941.52      979.79       12.37 o
  -5   2  10     3088.60     3153.71       28.09 o
  -4   2  10     2599.13     2510.82       23.70 o
  -3   2  10     8197.08     8315.45       78.12 o
  -2   2  10      677.71      699.50        7.48 o
  -1   2  10     8520.25     8721.28       68.59 o
   0   2  10     1939.58     1813.71       16.86 o
   1   2  10      979.36     1062.49        9.38 o
   2   2  10      376.68      388.19        5.61 o
   3   2  10     1091.46     1104.99       11.21 o
   4   2  10     1974.32     2005.01       17.74 o
   5   2  10      262.35      236.14        8.44 o
   6   2  10      765.48      738.81       14.79 o
   7   2  10      214.65      226.71        9.38 o
   8   2  10      -10.60        0.64       17.12 o
   9   2  10       42.05       36.57       12.06 o
 -10   3  10      570.94      570.69       18.63 o
  -9   3  10      469.86      472.68       15.81 o
  -8   3  10      187.86      185.30        9.83 o
  -7   3  10      255.74      262.63        9.49 o
  -6   3  10     1775.91     1706.86       20.24 o
  -5   3  10      572.57      556.60        8.65 o
  -4   3  10      409.53      464.24        6.95 o
  -3   3  10       48.43       51.67        3.41 o
  -2   3  10     1959.47     2101.82       17.17 o
  -1   3  10      508.75      557.50        5.93 o
   0   3  10      638.35      554.27        6.81 o
   1   3  10      273.21      335.23        4.48 o
   2   3  10     4972.20     5112.95       39.67 o
   3   3  10     3517.58     3596.62       28.96 o
   4   3  10     3341.72     3185.29       30.64 o
   5   3  10     1036.63     1016.98       15.01 o
   6   3  10      786.38      827.32       14.86 o
   7   3  10     1255.68     1306.91       21.80 o
   8   3  10     2243.76     2246.21       30.48 o
   9   3  10      416.24      428.02       14.52 o
 -10   4  10      145.52      152.36       15.14 o
  -9   4  10       64.08       74.94       11.07 o
  -8   4  10     1166.05     1207.84       22.34 o
  -7   4  10       -3.99        3.25       10.31 o
  -6   4  10     4177.67     4126.79       42.32 o
  -5   4  10      150.98      153.52        5.05 o
  -4   4  10     7208.93     7398.27       65.06 o
  -3   4  10      161.78      186.71        4.38 o
  -2   4  10     3717.19     3771.19       31.30 o
  -1   4  10     1220.83     1194.52       13.00 o
   0   4  10     8175.70     8297.81       73.81 o
   1   4  10     2378.48     2285.11       19.88 o
   2   4  10     2471.94     2625.53       20.88 o
   3   4  10      147.75      106.28        4.13 o
   4   4  10      201.88      188.68        5.45 o
   5   4  10       -1.80        1.35        5.90 o
   6   4  10      172.73      189.72        8.34 o
   7   4  10       14.70        7.81        7.62 o
   8   4  10      211.84      228.69       12.36 o
   9   4  10       43.36       40.71       13.48 o
 -10   5  10     1089.54     1122.51       39.05 o
  -9   5  10       45.73       48.68       10.68 o
  -8   5  10       27.72       30.18        9.08 o
  -7   5  10        6.76        5.36       12.65 o
  -6   5  10       42.64       35.90        5.99 o
  -5   5  10      165.95      150.27        5.63 o
  -4   5  10      388.25      440.77        7.27 o
  -3   5  10      259.53      245.41        5.46 o
  -2   5  10     2303.98     2291.12       21.30 o
  -1   5  10     2854.95     2918.04       29.03 o
   0   5  10       16.31        8.58        4.13 o
   1   5  10     3228.98     3234.06       27.70 o
   2   5  10     9535.09     9465.15       74.51 o
   3   5  10     1496.12     1505.55       14.16 o
   4   5  10     6130.15     6273.95       56.83 o
   5   5  10     2193.83     2065.71       27.24 o
   6   5  10     1995.24     2055.97       26.13 o
   7   5  10     1673.80     1693.68       24.09 o
   8   5  10      662.27      659.38       17.54 o
   9   5  10       75.32       77.53       12.43 o
 -10   6  10       41.20       20.94       34.54 o
  -9   6  10       66.53       47.01       11.40 o
  -8   6  10      102.97       91.51       10.46 o
  -7   6  10     1578.31     1613.24       25.90 o
  -6   6  10      279.09      299.38        8.51 o
  -5   6  10     6354.56     6499.73       57.96 o
  -4   6  10     3613.07     3686.66       36.37 o
  -3   6  10     3360.86     3392.99       32.16 o
  -2   6  10       27.69       40.01        3.23 o
  -1   6  10     9643.20     9792.35       91.74 o
   0   6  10       -1.85        0.54        2.39 o
   1   6  10     3133.40     3105.54       31.74 o
   2   6  10      204.87      186.62        4.75 o
   3   6  10       43.22       35.71        3.89 o
   4   6  10     5741.59     5748.67       53.82 o
   5   6  10       10.89       16.53       10.95 o
   6   6  10       49.78       44.36        7.45 o
   7   6  10       29.12       31.69        9.92 o
   8   6  10      188.38      188.48       11.35 o
   9   6  10      130.78      123.12       14.49 o
  -9   7  10      401.37      387.98       21.32 o
  -8   7  10      522.71      556.00       21.12 o
  -7   7  10      179.87      164.68       13.80 o
  -6   7  10       16.19        8.06        8.77 o
  -5   7  10     1677.41     1634.49       19.75 o
  -4   7  10      351.33      344.61        7.85 o
  -3   7  10        9.14        6.90       10.07 o
  -2   7  10      157.54      147.11        5.67 o
  -1   7  10      599.32      603.46        9.76 o
   0   7  10     1453.40     1555.14       17.00 o
   1   7  10      702.31      732.37        9.99 o
   2   7  10      556.38      604.96        9.16 o
   3   7  10     5406.02     5539.21       47.63 o
   4   7  10     4437.54     4425.87       42.61 o
   5   7  10      165.05      138.56        7.36 o
   6   7  10      369.40      372.80       11.24 o
   7   7  10      276.20      283.07       12.43 o
   8   7  10       78.25       84.34       13.06 o
   9   7  10       22.28        6.65       30.80 o
  -9   8  10      245.39      265.28       19.27 o
  -8   8  10       54.22       72.81       14.05 o
  -7   8  10      189.58      216.43       17.89 o
  -6   8  10     2345.27     2290.00       33.96 o
  -5   8  10       95.12      123.25        7.46 o
  -4   8  10     1247.49     1338.91       17.16 o
  -3   8  10      889.38      865.80       14.11 o
  -2   8  10     5083.65     5270.90       50.40 o
  -1   8  10       76.15       82.75        5.12 o
   0   8  10     3565.10     3760.27       36.39 o
   1   8  10       19.70       29.42        5.52 o
   2   8  10      118.01      116.27        5.47 o
   3   8  10       79.54       95.81        5.49 o
   4   8  10     1573.68     1669.50       21.24 o
   5   8  10       64.86       45.33        8.33 o
   6   8  10      258.33      243.33       12.76 o
   7   8  10       -2.19        2.09       11.87 o
   8   8  10        9.01        6.81       31.21 o
  -8   9  10      320.18      333.97       19.26 o
  -7   9  10      108.14       88.67       14.37 o
  -6   9  10       57.61       52.20        8.87 o
  -5   9  10      124.30      114.59        8.09 o
  -4   9  10      397.16      415.82        9.26 o
  -3   9  10        9.07       11.47       11.06 o
  -2   9  10      156.08      171.21        6.41 o
  -1   9  10      148.54      166.60        6.27 o
   0   9  10      519.84      615.72       10.13 o
   1   9  10      242.27      263.31        7.23 o
   2   9  10     1242.38     1337.14       16.28 o
   3   9  10     3199.55     3267.39       31.88 o
   4   9  10     1547.83     1555.43       21.33 o
   5   9  10     1639.67     1661.84       22.77 o
   6   9  10     1330.67     1379.69       25.51 o
   7   9  10      250.76      226.53       14.51 o
   8   9  10      130.95      124.77       14.65 o
  -8  10  10       74.50      103.07       16.01 o
  -7  10  10     1484.68     1566.20       43.10 o
  -6  10  10      322.30      284.51       12.68 o
  -5  10  10     1111.50     1051.23       18.81 o
  -4  10  10      363.83      350.07        9.44 o
  -3  10  10     1664.57     1712.25       21.89 o
  -2  10  10      717.21      786.82       12.21 o
  -1  10  10     2346.12     2465.05       26.03 o
   0  10  10       96.29       86.97        6.12 o
   1  10  10      366.00      373.53        8.88 o
   2  10  10     1694.54     1767.49       20.65 o
   3  10  10      956.40      964.99       14.70 o
   4  10  10      501.56      535.09       13.31 o
   5  10  10       12.93       18.44       17.57 o
   6  10  10     1348.01     1404.06       26.30 o
   7  10  10       72.61       70.60       12.60 o
   8  10  10        4.36        1.26       31.23 o
  -8  11  10       23.48       54.21       21.62 o
  -7  11  10      208.96      256.25       16.92 o
  -6  11  10       47.36       57.62       11.38 o
  -5  11  10       63.28       55.85        7.52 o
  -4  11  10      250.51      282.73        8.76 o
  -3  11  10      309.09      349.37        9.00 o
  -2  11  10      804.81      835.04       13.43 o
  -1  11  10       90.89       80.26        6.55 o
   0  11  10      474.87      512.94       10.31 o
   1  11  10      134.63      163.62        7.15 o
   2  11  10      451.57      425.14       10.37 o
   3  11  10      549.95      606.06       11.68 o
   4  11  10      295.35      278.25       11.68 o
   5  11  10     1086.43     1037.97       22.61 o
   6  11  10      303.08      333.04       17.16 o
   7  11  10      550.82      478.78       22.01 o
  -7  12  10       19.46       34.46       18.88 o
  -6  12  10      102.28       96.99       11.97 o
  -5  12  10       22.41       22.33        9.00 o
  -4  12  10     3932.26     4018.13       44.59 o
  -3  12  10      218.66      202.25        8.59 o
  -2  12  10      606.57      574.46       12.26 o
  -1  12  10       10.60        6.81       10.63 o
   0  12  10     1144.38     1192.43       16.54 o
   1  12  10     1344.35     1458.04       18.30 o
   2  12  10      636.68      635.06       12.87 o
   3  12  10       26.09       23.22        7.63 o
   4  12  10       56.45       45.18        9.72 o
   5  12  10      129.67      122.20       12.45 o
   6  12  10      221.22      228.69       16.70 o
   7  12  10       30.19       13.44       18.76 o
  -7  13  10       65.15       75.36       15.64 o
  -6  13  10       43.01       51.79       12.09 o
  -5  13  10      110.12      109.29        9.71 o
  -4  13  10       26.08        0.43        9.07 o
  -3  13  10      744.91      760.36       14.42 o
  -2  13  10       63.48       60.53        7.58 o
  -1  13  10      493.00      477.82       11.46 o
   0  13  10       24.13       15.19        7.20 o
   1  13  10      211.78      210.52        8.86 o
   2  13  10     2042.88     2154.55       24.99 o
   3  13  10      719.10      726.43       14.41 o
   4  13  10      619.40      628.00       16.21 o
   5  13  10      481.44      453.89       17.08 o
   6  13  10      441.21      407.03       20.52 o
   7  13  10      511.68      486.27       34.26 o
  -6  14  10      153.08      143.09       13.75 o
  -5  14  10      450.60      415.24       15.01 o
  -4  14  10      343.13      334.50       12.21 o
  -3  14  10     1703.64     1811.14       22.63 o
  -2  14  10        8.17       12.66       15.46 o
  -1  14  10      751.92      746.99       14.54 o
   0  14  10       25.89       12.44        8.95 o
   1  14  10      725.67      713.25       14.56 o
   2  14  10       22.99       25.42        8.73 o
   3  14  10       41.43       27.20        8.53 o
   4  14  10      455.40      435.53       15.21 o
   5  14  10       66.47       72.95       13.19 o
   6  14  10       39.30       25.04       15.68 o
  -6  15  10       46.03       29.21       14.43 o
  -5  15  10      156.09      176.18       12.63 o
  -4  15  10       42.57       32.41       10.08 o
  -3  15  10       19.57       14.34        9.70 o
  -2  15  10       57.46       52.12        8.70 o
  -1  15  10       64.86       66.93        8.66 o
   0  15  10     1390.54     1388.38       20.32 o
   1  15  10      166.92      166.90        9.77 o
   2  15  10        1.39       16.39        6.25 o
   3  15  10      498.44      525.85       14.41 o
   4  15  10       54.38       42.36       12.89 o
   5  15  10       60.88       37.96       13.51 o
   6  15  10        7.98       38.42       54.58 o
  -5  16  10      142.30      110.56       13.24 o
  -4  16  10       21.04       19.79       11.72 o
  -3  16  10       45.88       55.47       11.18 o
  -2  16  10      451.36      424.02       13.92 o
  -1  16  10       76.69       69.68       11.41 o
   0  16  10      540.87      498.36       14.61 o
   1  16  10      136.29      121.83       10.85 o
   2  16  10      159.63      158.71       11.33 o
   3  16  10      226.14      210.43       13.53 o
   4  16  10      220.20      222.00       14.19 o
   5  16  10      140.59      123.25       15.21 o
  -4  17  10      134.60      113.21       13.46 o
  -3  17  10        8.39        1.37       18.72 o
  -2  17  10        9.00       30.27       16.63 o
  -1  17  10      122.61      125.70       11.40 o
   0  17  10      250.38      256.48       12.58 o
   1  17  10       67.82       45.48       11.17 o
   2  17  10      198.25      194.39       12.48 o
   3  17  10       27.88       18.89       17.77 o
   4  17  10      142.11      178.78       24.01 o
  -3  18  10      281.24      270.42       17.12 o
  -2  18  10       33.63       43.42       13.89 o
  -1  18  10      392.28      388.50       14.69 o
   0  18  10       24.40       11.70       11.33 o
   1  18  10      377.46      393.05       14.96 o
   2  18  10       43.49       67.17       18.18 o
   3  18  10       46.38       36.47       31.36 o
  -1  19  10       28.23       40.67       25.23 o
   0  19  10       43.00       84.19       33.51 o
  -9   0  11      236.30      255.10       16.45 o
  -7   0  11      247.13      246.53       13.21 o
  -5   0  11     1259.53     1340.08       19.30 o
  -3   0  11       30.79       44.20        4.58 o
  -1   0  11     1768.17     1932.32       23.32 o
   1   0  11    17597.95    17411.08      191.72 o
   3   0  11     3367.33     3248.37       39.39 o
   5   0  11     7095.64     7349.52      118.31 o
   7   0  11     2439.31     2525.18       41.86 o
   9   0  11       61.48       51.90       15.08 o
 -10   1  11      631.98      674.48       19.28 o
  -9   1  11       -6.52       11.79       16.26 o
  -8   1  11      932.57      933.55       17.83 o
  -7   1  11     2954.17     2958.03       37.33 o
  -6   1  11      564.67      565.77        9.22 o
  -5   1  11     3299.05     3479.28       29.87 o
  -4   1  11     1657.96     1661.59       16.29 o
  -3   1  11     4784.76     4571.98       46.59 o
  -2   1  11     2389.12     2404.56       19.91 o
  -1   1  11     1738.96     1801.97       14.93 o
   0   1  11     2834.37     2853.23       24.20 o
   1   1  11       16.27        3.90        3.10 o
   2   1  11      696.11      679.97        8.55 o
   3   1  11       28.08       17.34        3.38 o
   4   1  11       -0.89        5.21        0.95 o
   5   1  11      374.55      342.89        9.94 o
   6   1  11      296.98      259.50       10.19 o
   7   1  11     1254.89     1260.77       19.08 o
   8   1  11      231.82      238.05       10.83 o
   9   1  11      394.26      405.75       14.36 o
 -10   2  11       76.45       58.73       12.52 o
  -9   2  11      283.41      283.21       13.51 o
  -8   2  11      437.65      430.86       12.75 o
  -7   2  11       27.11       26.99        9.15 o
  -6   2  11       36.34       41.04        4.45 o
  -5   2  11        0.70        3.08        1.03 o
  -4   2  11     1135.37     1171.91       12.24 o
  -3   2  11      125.27      115.92        4.04 o
  -2   2  11      662.59      726.60        7.55 o
  -1   2  11      961.56     1113.99        9.55 o
   0   2  11     9480.98     9789.09       76.32 o
   1   2  11     1679.76     1716.50       14.68 o
   2   2  11     7204.00     7080.59       56.70 o
   3   2  11      301.18      309.22        5.51 o
   4   2  11     3166.42     3259.64       29.25 o
   5   2  11      155.69      159.63        6.97 o
   6   2  11     4047.33     4047.68       46.99 o
   7   2  11       11.01       26.96       17.33 o
   8   2  11      389.63      373.08       12.95 o
   9   2  11       -3.08        6.04       10.62 o
 -10   3  11       12.99        9.99       30.75 o
  -9   3  11      222.78      239.65       12.86 o
  -8   3  11       79.11       83.49        9.63 o
  -7   3  11      437.07      442.07       11.62 o
  -6   3  11     1407.54     1409.86       17.25 o
  -5   3  11       32.04       39.33        4.01 o
  -4   3  11      165.44      170.61        4.88 o
  -3   3  11     4613.11     4804.43       42.29 o
  -2   3  11      111.95      131.26        3.29 o
  -1   3  11       24.70       14.67        2.58 o
   0   3  11      175.16      165.54        3.65 o
   1   3  11        5.69       10.89        4.67 o
   2   3  11      135.78      141.27        3.74 o
   3   3  11      325.22      313.68        5.66 o
   4   3  11      166.63      191.68        5.30 o
   5   3  11      668.58      616.42       12.23 o
   6   3  11       56.29       52.00        6.92 o
   7   3  11      182.68      196.84       10.08 o
   8   3  11      311.15      314.62       13.53 o
   9   3  11      129.33      167.48       11.71 o
 -10   4  11       -8.86        0.13       28.96 o
  -9   4  11      293.42      261.40       13.97 o
  -8   4  11       96.30      100.78       10.14 o
  -7   4  11      407.21      421.72       12.68 o
  -6   4  11      123.09      140.88        6.21 o
  -5   4  11       23.27       18.71        4.76 o
  -4   4  11       16.35       20.78        4.26 o
  -3   4  11     2074.92     2103.64       19.75 o
  -2   4  11        4.07        0.41        3.05 o
  -1   4  11     2160.13     2491.86       19.01 o
   0   4  11     1534.22     1388.36       14.22 o
   1   4  11     3179.49     3309.24       26.07 o
   2   4  11       -3.27        2.86        3.54 o
   3   4  11     9652.84     9806.27       75.72 o
   4   4  11      205.59      203.90        5.83 o
   5   4  11      215.77      199.24        8.08 o
   6   4  11       69.77       74.35        7.31 o
   7   4  11     1466.69     1562.59       22.22 o
   8   4  11      103.72      105.52       11.15 o
   9   4  11      231.22      216.05       14.36 o
 -10   5  11      540.11      504.16       43.93 o
  -9   5  11      139.33      144.03       12.02 o
  -8   5  11     1140.79     1167.83       22.32 o
  -7   5  11     1010.88     1066.64       19.69 o
  -6   5  11      246.97      234.87        8.10 o
  -5   5  11     1515.05     1528.35       16.96 o
  -4   5  11     7542.48     7804.83       72.27 o
  -3   5  11     7839.43     8179.04       71.23 o
  -2   5  11     1092.44     1198.67       11.75 o
  -1   5  11      474.44      543.23        8.33 o
   0   5  11       42.23       58.46        3.51 o
   1   5  11      429.28      477.59        6.44 o
   2   5  11      546.46      541.28        7.33 o
   3   5  11       23.88       22.41        4.49 o
   4   5  11      261.92      234.33        6.62 o
   5   5  11      980.77      899.61       16.01 o
   6   5  11      115.40      124.70        8.24 o
   7   5  11       71.35       54.63        8.71 o
   8   5  11       91.57       91.23       10.35 o
   9   5  11      163.10      145.95       13.90 o
  -9   6  11      513.86      539.42       22.45 o
  -8   6  11       27.28       20.37       14.07 o
  -7   6  11      365.11      342.62       13.88 o
  -6   6  11       30.87       28.21        6.78 o
  -5   6  11      394.55      434.84        8.08 o
  -4   6  11     2831.28     2890.53       29.37 o
  -3   6  11       48.71       46.41        4.54 o
  -2   6  11     1307.52     1482.22       15.71 o
  -1   6  11      305.00      330.31        6.84 o
   0   6  11     1542.71     1642.05       17.69 o
   1   6  11      477.29      508.86        8.12 o
   2   6  11     3760.91     3803.70       35.54 o
   3   6  11      360.37      373.23        6.59 o
   4   6  11     4000.28     4102.01       38.77 o
   5   6  11       59.12       44.09        6.94 o
   6   6  11     1205.03     1275.28       19.14 o
   7   6  11        6.89        1.25       17.39 o
   8   6  11      644.76      643.82       17.95 o
   9   6  11       34.06        1.05       31.67 o
  -9   7  11      229.22      231.29       18.45 o
  -8   7  11      605.14      627.93       22.34 o
  -7   7  11     1469.53     1446.14       40.60 o
  -6   7  11      420.19      373.52       12.69 o
  -5   7  11      551.24      552.47       12.81 o
  -4   7  11       13.84       14.22        6.59 o
  -3   7  11       34.88       29.11        5.29 o
  -2   7  11     1978.16     1983.68       22.05 o
  -1   7  11     1894.79     1939.10       21.07 o
   0   7  11       50.81       38.00        4.60 o
   1   7  11      700.34      712.01       10.88 o
   2   7  11      750.82      794.99       10.87 o
   3   7  11       72.07       72.88        5.21 o
   4   7  11       57.75       63.38        6.58 o
   5   7  11       46.84       39.83        7.90 o
   6   7  11      998.88     1078.93       21.62 o
   7   7  11      653.01      606.24       19.08 o
   8   7  11       61.95       70.62       13.34 o
  -9   8  11        6.36       17.60       28.22 o
  -8   8  11      188.52      178.25       16.67 o
  -7   8  11      569.83      531.49       21.18 o
  -6   8  11       39.23       27.79        8.54 o
  -5   8  11      793.86      833.72       15.29 o
  -4   8  11       72.69       84.31        5.97 o
  -3   8  11      984.65     1056.59       14.98 o
  -2   8  11       40.36       38.70        5.07 o
  -1   8  11     1675.90     1881.47       19.46 o
   0   8  11      897.14      918.33       12.76 o
   1   8  11     6774.87     7099.82       66.09 o
   2   8  11      455.40      466.54        9.61 o
   3   8  11     1057.44     1071.34       13.99 o
   4   8  11      797.42      783.37       14.63 o
   5   8  11     5959.99     6099.03       70.93 o
   6   8  11      665.95      719.31       18.20 o
   7   8  11      537.22      519.34       17.94 o
   8   8  11       22.12        1.08       13.13 o
  -8   9  11      379.95      393.36       20.64 o
  -7   9  11      968.76      965.03       27.80 o
  -6   9  11     1468.18     1534.45       24.90 o
  -5   9  11     1507.44     1527.64       22.30 o
  -4   9  11      134.80      170.13        6.97 o
  -3   9  11      494.71      458.34       11.13 o
  -2   9  11      126.53      163.26        6.24 o
  -1   9  11      664.91      787.38       11.44 o
   0   9  11     1871.75     2042.38       21.57 o
   1   9  11       25.65       46.72        5.39 o
   2   9  11      149.67      165.27        7.36 o
   3   9  11      594.72      640.47       11.92 o
   4   9  11      482.00      504.48       11.86 o
   5   9  11       29.00        6.71        9.33 o
   6   9  11      337.78      340.80       14.77 o
   7   9  11      599.27      542.04       19.22 o
   8   9  11      202.43      227.52       15.75 o
  -8  10  11       -9.11        9.15       29.92 o
  -7  10  11      374.31      341.63       19.39 o
  -6  10  11       38.56       43.94        9.58 o
  -5  10  11      -12.11        0.98       12.97 o
  -4  10  11      422.65      454.57       10.18 o
  -3  10  11      127.97      143.26        7.06 o
  -2  10  11       43.56       41.26        5.94 o
  -1  10  11      136.74      120.95        6.71 o
   0  10  11     4139.44     4178.78       45.39 o
   1  10  11     1353.79     1475.97       17.63 o
   2  10  11     2558.35     2701.50       28.40 o
   3  10  11      359.66      333.10        9.54 o
   4  10  11      916.16      923.18       17.77 o
   5  10  11      111.52      117.69       12.69 o
   6  10  11      756.47      718.64       23.26 o
   7  10  11       38.52       27.02       12.53 o
   8  10  11      100.82      137.29       25.06 o
  -8  11  11       16.28       17.58       20.14 o
  -7  11  11       34.81       66.18       14.84 o
  -6  11  11      147.58      123.45       13.02 o
  -5  11  11       83.06       91.00        7.95 o
  -4  11  11      114.79      127.97        7.83 o
  -3  11  11     1225.60     1266.38       18.56 o
  -2  11  11      665.83      699.15       12.55 o
  -1  11  11      830.74      910.23       13.63 o
   0  11  11      346.23      369.27        9.34 o
   1  11  11     1201.18     1244.56       16.81 o
   2  11  11       42.45       50.28        6.62 o
   3  11  11      443.08      492.76       10.82 o
   4  11  11       68.87       59.03        9.40 o
   5  11  11       76.44       61.16       11.20 o
   6  11  11       35.84       27.20       16.99 o
   7  11  11        8.79       30.18       37.97 o
  -7  12  11       77.58       83.88       14.03 o
  -6  12  11       16.39       26.96       15.07 o
  -5  12  11      167.11      170.63        9.21 o
  -4  12  11       17.66       13.21        7.83 o
  -3  12  11       -0.57        6.93        1.95 o
  -2  12  11       86.64       83.59        7.41 o
  -1  12  11      717.49      752.89       13.21 o
   0  12  11        2.62        4.89        7.88 o
   1  12  11      775.88      830.48       13.97 o
   2  12  11       73.56       70.52        7.59 o
   3  12  11     2778.83     2782.97       31.48 o
   4  12  11      404.80      410.41       13.56 o
   5  12  11      326.77      289.54       15.05 o
   6  12  11       -1.27        6.15        9.11 o
   7  12  11      730.59      688.49       25.53 o
  -7  13  11      241.39      220.29       18.08 o
  -6  13  11       97.73       86.29       12.85 o
  -5  13  11       -0.68       14.55        2.70 o
  -4  13  11     2352.81     2393.36       30.46 o
  -3  13  11     1093.01     1155.08       17.15 o
  -2  13  11      748.03      735.51       14.25 o
  -1  13  11       13.75       23.30        8.98 o
   0  13  11       87.29       80.71        7.77 o
   1  13  11      394.03      411.12       10.76 o
   2  13  11      -11.10        2.28       16.08 o
   3  13  11       77.67       90.70        8.54 o
   4  13  11      324.28      281.19       14.67 o
   5  13  11      434.90      427.19       16.91 o
   6  13  11       20.50        6.89       17.15 o
  -6  14  11       34.52       40.00       12.61 o
  -5  14  11     1296.68     1297.40       21.93 o
  -4  14  11        8.07        7.37       14.55 o
  -3  14  11      186.79      179.86        9.79 o
  -2  14  11       74.33       69.68        8.29 o
  -1  14  11       33.21       30.93        7.89 o
   0  14  11     1221.31     1247.99       18.36 o
   1  14  11      949.34      962.55       16.44 o
   2  14  11      768.62      823.04       15.32 o
   3  14  11       25.57       25.67       10.42 o
   4  14  11     1557.71     1625.17       26.66 o
   5  14  11      254.50      233.34       15.72 o
   6  14  11      446.27      430.14       21.96 o
  -6  15  11       -2.32       10.15       16.32 o
  -5  15  11      307.56      289.39       14.22 o
  -4  15  11      127.77      139.27       10.92 o
  -3  15  11       62.70       65.07        9.28 o
  -2  15  11        5.04        3.20       13.42 o
  -1  15  11      271.21      251.94       10.68 o
   0  15  11       67.17       48.85        8.99 o
   1  15  11      251.80      246.49       10.67 o
   2  15  11      203.36      206.09       10.58 o
   3  15  11       37.87       15.16       11.25 o
   4  15  11       75.36       82.60       12.20 o
   5  15  11      152.95      153.50       15.21 o
  -5  16  11      726.35      773.38       19.76 o
  -4  16  11      138.36      124.14       11.86 o
  -3  16  11        5.29        2.74       16.95 o
  -2  16  11       17.91        2.40       11.30 o
  -1  16  11      113.31      110.93       10.00 o
   0  16  11      109.97       97.18       10.03 o
   1  16  11     1489.89     1563.62       22.08 o
   2  16  11       56.03       68.04       10.02 o
   3  16  11       29.76       26.11       11.92 o
   4  16  11       50.03       48.22       12.66 o
   5  16  11      801.82      831.26       31.72 o
  -4  17  11      113.81      117.55       14.97 o
  -3  17  11       24.57       22.49       10.79 o
  -2  17  11       86.98       75.56       10.60 o
  -1  17  11      152.97      125.13       11.92 o
   0  17  11      123.69      127.74       11.60 o
   1  17  11       50.30       60.13       11.19 o
   2  17  11      210.34      196.58       12.02 o
   3  17  11       24.78       14.63       12.40 o
   4  17  11        9.86        4.88       98.34 o
  -3  18  11      -18.11        0.85       32.53 o
  -2  18  11        4.30        5.53       21.18 o
  -1  18  11      183.16      194.48       14.07 o
   0  18  11      215.87      211.55       14.39 o
   1  18  11       90.10      106.28       14.60 o
   2  18  11      246.38      242.92       17.05 o
   0  19  11      136.77      174.58       43.46 o
 -10   0  12     1261.78     1300.65       41.84 o
  -8   0  12       49.59       44.94       11.56 o
  -6   0  12     2072.68     2009.03       29.19 o
  -4   0  12      461.36      592.30       10.68 o
  -2   0  12      454.78      411.92        8.53 o
   0   0  12     8817.22     8316.77      106.57 o
   2   0  12      522.93      632.27       10.62 o
   4   0  12     1474.09     1631.99       22.33 o
   6   0  12      134.37      124.17       10.87 o
   8   0  12     2524.21     2611.21       44.87 o
 -10   1  12       23.70       17.49       11.47 o
  -9   1  12       56.96       77.88       10.78 o
  -8   1  12       98.57       74.63        8.71 o
  -7   1  12      299.70      294.96       10.09 o
  -6   1  12       12.35       14.34        8.88 o
  -5   1  12      192.25      196.93        5.41 o
  -4   1  12     3227.12     3195.05       30.73 o
  -3   1  12      109.61      118.80        3.85 o
  -2   1  12     2241.02     2285.39       18.97 o
  -1   1  12     6064.28     5961.01       47.80 o
   0   1  12     2252.33     2334.30       19.00 o
   1   1  12     4871.86     5025.79       40.27 o
   2   1  12     4686.30     4458.36       40.98 o
   3   1  12     2147.69     2292.58       20.48 o
   4   1  12      271.60      246.84        6.35 o
   5   1  12      336.59      350.02        9.70 o
   6   1  12     1121.05     1135.87       18.41 o
   7   1  12      328.33      308.66       10.81 o
   8   1  12       86.78       78.16        9.78 o
   9   1  12      227.44      218.57       12.99 o
 -10   2  12      165.38      154.82       13.86 o
  -9   2  12     1232.44     1230.03       24.53 o
  -8   2  12      751.95      752.46       17.81 o
  -7   2  12      598.18      621.44       13.65 o
  -6   2  12       23.21       43.45        6.34 o
  -5   2  12      963.61      928.45       11.60 o
  -4   2  12     1060.07      960.37       13.36 o
  -3   2  12       69.98       65.83        3.56 o
  -2   2  12       20.02       26.71        2.64 o
  -1   2  12      244.27      267.41        4.53 o
   0   2  12     8118.50     7894.68       65.71 o
   1   2  12     1605.34     1522.16       14.77 o
   2   2  12       67.99       88.83        3.32 o
   3   2  12     1415.96     1386.50       13.57 o
   4   2  12      543.00      542.17        8.78 o
   5   2  12      437.77      404.63       10.07 o
   6   2  12        4.35        1.77       10.64 o
   7   2  12     1352.05     1343.44       21.69 o
   8   2  12        8.20        5.72       16.30 o
   9   2  12      823.98      774.56       19.32 o
 -10   3  12       28.61       23.20       20.60 o
  -9   3  12       -6.87        3.78       16.77 o
  -8   3  12      394.65      432.56       13.88 o
  -7   3  12       40.92       29.09        8.17 o
  -6   3  12     2041.56     2102.78       20.57 o
  -5   3  12      231.54      236.79        5.86 o
  -4   3  12       16.51       13.47        4.03 o
  -3   3  12     2159.22     2090.52       21.49 o
  -2   3  12     3991.86     4337.47       33.34 o
  -1   3  12     9610.08     9497.90       77.45 o
   0   3  12     2832.35     2839.19       23.38 o
   1   3  12      287.38      366.87        5.00 o
   2   3  12      539.25      583.71        7.16 o
   3   3  12     1637.97     1734.51       15.31 o
   4   3  12     6681.84     6688.43       58.57 o
   5   3  12      195.24      197.99        8.02 o
   6   3  12       19.16       19.39        8.00 o
   7   3  12      121.10      105.54        9.68 o
   8   3  12      868.68      829.01       20.21 o
   9   3  12       17.77        8.15       13.65 o
 -10   4  12      319.56      347.38       20.64 o
  -9   4  12        1.28       11.03        9.29 o
  -8   4  12     5111.10     5230.22       67.43 o
  -7   4  12        2.60        0.02        8.49 o
  -6   4  12      254.98      267.52        7.62 o
  -5   4  12       24.73       19.17        5.21 o
  -4   4  12       16.58       20.43        4.15 o
  -3   4  12       26.70       29.85        3.48 o
  -2   4  12      294.10      370.62        5.22 o
  -1   4  12      601.98      582.33        7.46 o
   0   4  12      510.86      502.46        6.87 o
   1   4  12       35.16       21.62        2.98 o
   2   4  12        9.47        5.67        7.35 o
   3   4  12      120.37      111.65        4.31 o
   4   4  12      349.21      348.82        7.72 o
   5   4  12      292.14      268.32        9.15 o
   6   4  12     2210.16     2276.83       26.92 o
   7   4  12      190.36      172.52       10.25 o
   8   4  12      494.08      440.27       15.97 o
   9   4  12        1.06        0.97        8.86 o
  -9   5  12      121.11      130.31       13.98 o
  -8   5  12       13.49        3.20       11.09 o
  -7   5  12      488.13      524.78       15.57 o
  -6   5  12      315.33      325.20        8.36 o
  -5   5  12     1218.22     1280.84       14.77 o
  -4   5  12       57.23       63.89        4.78 o
  -3   5  12     1314.54     1354.28       14.85 o
  -2   5  12     1256.80     1365.84       14.12 o
  -1   5  12     2770.56     3082.45       28.67 o
   0   5  12     1088.54     1249.95       11.96 o
   1   5  12      988.53     1010.49       11.24 o
   2   5  12     1083.22     1135.94       11.10 o
   3   5  12     2686.07     2735.76       23.25 o
   4   5  12     6068.36     6073.54       54.36 o
   5   5  12     1733.03     1717.39       23.16 o
   6   5  12       13.32       12.56        8.90 o
   7   5  12       81.13       73.53        9.11 o
   8   5  12      764.78      714.72       17.76 o
   9   5  12       84.13      118.91       21.28 o
  -9   6  12       71.69       86.23       15.64 o
  -8   6  12      642.41      594.68       23.04 o
  -7   6  12     1336.28     1406.26       36.85 o
  -6   6  12      180.40      203.91        8.72 o
  -5   6  12      908.33      991.84       14.39 o
  -4   6  12       84.01       70.71        5.41 o
  -3   6  12      521.86      568.09       10.39 o
  -2   6  12      101.88       94.11        5.15 o
  -1   6  12       31.44       27.00        4.29 o
   0   6  12      438.81      509.12        8.69 o
   1   6  12       62.62       60.96        4.40 o
   2   6  12     1106.49     1119.32       13.64 o
   3   6  12      545.53      585.27        9.15 o
   4   6  12      918.03      895.52       14.02 o
   5   6  12      175.17      187.35        9.10 o
   6   6  12        8.90       25.08       16.27 o
   7   6  12     1577.63     1500.76       26.24 o
   8   6  12        7.67        0.84       18.71 o
  -9   7  12      102.84      130.01       16.82 o
  -8   7  12      433.01      469.48       20.18 o
  -7   7  12       66.14       84.79       13.18 o
  -6   7  12       45.69       47.91        8.48 o
  -5   7  12     1100.73     1138.72       18.02 o
  -4   7  12     1476.50     1456.57       18.38 o
  -3   7  12     1593.03     1635.45       19.04 o
  -2   7  12       61.77       69.68        5.15 o
  -1   7  12     3089.91     3241.44       34.24 o
   0   7  12     1153.99     1282.84       14.83 o
   1   7  12     1015.81     1047.88       13.79 o
   2   7  12     3422.14     3562.83       33.28 o
   3   7  12     1731.31     1816.97       19.34 o
   4   7  12      255.59      267.26        8.68 o
   5   7  12      300.29      309.96       12.61 o
   6   7  12     1453.46     1521.75       26.68 o
   7   7  12       18.17        7.18       14.61 o
   8   7  12       84.37       90.25       13.89 o
  -9   8  12       45.19        0.28       29.39 o
  -8   8  12       21.34       14.71       16.21 o
  -7   8  12       10.30       19.08       32.82 o
  -6   8  12     2340.74     2331.71       34.40 o
  -5   8  12     1127.84     1099.54       20.40 o
  -4   8  12     2292.68     2457.43       25.93 o
  -3   8  12      846.97      806.22       13.17 o
  -2   8  12     1404.34     1586.89       17.43 o
  -1   8  12       12.97       12.29       13.15 o
   0   8  12     1264.70     1296.91       16.08 o
   1   8  12       29.09       28.47        5.26 o
   2   8  12     1193.58     1215.54       15.93 o
   3   8  12       67.77       74.19        6.14 o
   4   8  12       25.16       24.24        6.69 o
   5   8  12       -0.33        1.56        2.89 o
   6   8  12      209.21      184.66       12.73 o
   7   8  12       -3.48        1.25       16.09 o
   8   8  12      928.79      921.57       24.55 o
  -8   9  12       88.17      119.08       15.61 o
  -7   9  12       -4.14        4.63       14.45 o
  -6   9  12       20.40       14.29        9.42 o
  -5   9  12      187.65      188.30        8.94 o
  -4   9  12       76.81       47.36        6.65 o
  -3   9  12     1089.85     1161.29       16.68 o
  -2   9  12      134.18      152.41        6.64 o
  -1   9  12      225.63      260.79        7.34 o
   0   9  12      165.41      179.84        6.83 o
   1   9  12      768.06      756.29       13.55 o
   2   9  12      316.65      344.62        8.68 o
   3   9  12     1949.63     2011.85       23.08 o
   4   9  12       52.15       54.31        8.42 o
   5   9  12     1098.02     1231.08       25.22 o
   6   9  12     1447.28     1493.12       27.59 o
   7   9  12     1134.21     1198.26       25.62 o
   8   9  12       61.29       36.67       19.24 o
  -8  10  12      140.61      147.75       17.58 o
  -7  10  12      665.06      654.38       20.35 o
  -6  10  12       37.95       29.13       11.07 o
  -5  10  12      125.31      100.46        8.02 o
  -4  10  12       15.06        3.67        8.35 o
  -3  10  12      537.75      528.03       11.23 o
  -2  10  12     1150.67     1233.83       16.22 o
  -1  10  12      116.98      120.24        6.73 o
   0  10  12      710.55      758.19       12.57 o
   1  10  12       -0.09        5.72        2.05 o
   2  10  12       18.64       19.81        7.54 o
   3  10  12     1179.35     1241.41       16.87 o
   4  10  12      389.15      382.71       12.61 o
   5  10  12      848.01      932.05       23.00 o
   6  10  12      234.48      229.17       15.97 o
   7  10  12      322.96      321.65       18.73 o
  -7  11  12        7.92        1.66       25.39 o
  -6  11  12      476.58      461.46       16.24 o
  -5  11  12      209.37      203.82        9.31 o
  -4  11  12     1238.45     1361.56       19.20 o
  -3  11  12       28.40       43.76        8.53 o
  -2  11  12     3763.43     4046.26       42.44 o
  -1  11  12      751.01      787.68       13.26 o
   0  11  12     2419.43     2595.56       27.52 o
   1  11  12      351.08      390.61        9.63 o
   2  11  12      175.04      171.18        8.18 o
   3  11  12      985.92     1050.03       17.01 o
   4  11  12     1998.13     2036.95       29.39 o
   5  11  12      144.18      149.57       14.25 o
   6  11  12        4.41       16.25       18.82 o
   7  11  12       48.27       22.39       15.72 o
  -7  12  12      274.09      300.96       15.57 o
  -6  12  12       31.89       31.47       15.43 o
  -5  12  12       33.31       42.54        8.47 o
  -4  12  12      658.36      683.83       14.79 o
  -3  12  12        4.46        6.42       10.93 o
  -2  12  12      985.72     1034.69       15.83 o
  -1  12  12      141.14      148.52        7.94 o
   0  12  12      223.33      249.79        8.90 o
   1  12  12       38.37       37.69        6.77 o
   2  12  12       54.39       57.44        7.58 o
   3  12  12       41.90       41.50        8.45 o
   4  12  12      207.02      201.61       11.80 o
   5  12  12      149.74      117.00       15.29 o
   6  12  12      543.95      545.86       22.00 o
   7  12  12      -38.91        1.75       24.03 o
  -7  13  12      220.21      220.30       17.86 o
  -6  13  12      488.62      436.75       17.76 o
  -5  13  12       76.87       86.65        9.18 o
  -4  13  12        2.23        3.58       10.41 o
  -3  13  12       -1.69       10.96        5.75 o
  -2  13  12      163.66      184.65        8.89 o
  -1  13  12      897.91      928.50       15.40 o
   0  13  12     1054.25     1111.81       16.67 o
   1  13  12      279.05      270.26       10.05 o
   2  13  12       25.72       32.06        9.55 o
   3  13  12     1179.73     1172.87       19.64 o
   4  13  12      571.78      607.20       17.88 o
   5  13  12      607.46      582.52       22.03 o
   6  13  12       16.29        3.04       15.30 o
  -6  14  12      188.61      181.95       13.38 o
  -5  14  12      201.46      173.29       11.80 o
  -4  14  12       40.80       39.89       11.48 o
  -3  14  12      298.02      282.93       10.94 o
  -2  14  12       71.06       78.77        8.64 o
  -1  14  12        7.71        3.75       15.54 o
   0  14  12      204.45      197.74        9.76 o
   1  14  12       -5.68        0.71       12.96 o
   2  14  12      158.45      145.70        9.75 o
   3  14  12       18.75       24.87       11.15 o
   4  14  12       23.29        1.19       12.73 o
   5  14  12      186.08      169.68       20.07 o
   6  14  12      -15.04        1.61       25.70 o
  -6  15  12        0.30       50.37        5.57 o
  -5  15  12       18.96       10.76       14.45 o
  -4  15  12      219.47      189.49       12.08 o
  -3  15  12       21.53       11.90       10.21 o
  -2  15  12      129.60      144.54        9.81 o
  -1  15  12      303.54      310.68       11.19 o
   0  15  12      635.98      619.47       14.30 o
   1  15  12       11.07        3.79       22.07 o
   2  15  12      779.41      767.22       16.27 o
   3  15  12       24.96       35.18       12.78 o
   4  15  12       -2.63        9.17       10.40 o
   5  15  12       66.83       55.71       16.85 o
  -5  16  12       30.80       40.23       21.48 o
  -4  16  12      122.24      105.55       11.93 o
  -3  16  12       15.94        1.33       12.09 o
  -2  16  12      125.72      125.55       10.50 o
  -1  16  12        1.55        8.63        7.42 o
   0  16  12      184.29      191.11       10.97 o
   1  16  12        9.00        8.81       19.41 o
   2  16  12      318.65      321.18       12.48 o
   3  16  12       45.32       53.13       12.32 o
   4  16  12       63.26       55.74       13.29 o
  -4  17  12       96.05       94.38       19.12 o
  -3  17  12      257.41      238.54       12.68 o
  -2  17  12        3.24        5.82       11.44 o
  -1  17  12      283.14      256.43       12.49 o
   0  17  12        9.41        2.25       17.42 o
   1  17  12      416.04      381.09       13.88 o
   2  17  12      171.80      162.24       11.87 o
   3  17  12      138.25      119.74       15.55 o
  -2  18  12      196.68      201.83       18.38 o
  -1  18  12       -8.16        2.70       34.49 o
   0  18  12       15.20       24.97       15.61 o
   1  18  12      183.38      207.42       14.81 o
   2  18  12       66.74       71.05       14.43 o
  -9   0  13      291.70      307.21       17.47 o
  -7   0  13      677.57      671.53       20.46 o
  -5   0  13      162.16      116.11        7.56 o
  -3   0  13     4309.87     4489.85       49.35 o
  -1   0  13     1970.07     2006.15       24.02 o
   1   0  13     5700.83     5942.38       64.10 o
   3   0  13    15299.58    14823.82      180.59 o
   5   0  13      105.99       83.50       11.60 o
   7   0  13     2112.13     2024.34       38.14 o
   9   0  13       15.10        2.57       21.38 o
 -10   1  13      309.85      302.20       17.75 o
  -9   1  13     1046.61     1047.47       22.67 o
  -8   1  13      116.22      115.05        9.21 o
  -7   1  13      163.82      195.01        8.49 o
  -6   1  13      239.16      227.53        6.47 o
  -5   1  13     1552.12     1518.41       16.21 o
  -4   1  13        9.74       11.82        7.61 o
  -3   1  13      104.00      120.56        3.65 o
  -2   1  13      178.57      181.57        3.99 o
  -1   1  13     1833.78     1704.56       16.00 o
   0   1  13      281.74      228.12        4.94 o
   1   1  13      914.94      787.27        9.84 o
   2   1  13     1082.44     1112.07       11.34 o
   3   1  13     4770.02     4841.35       42.14 o
   4   1  13      572.13      560.57        9.80 o
   5   1  13      971.32      928.62       14.97 o
   6   1  13     1226.87     1174.52       19.67 o
   7   1  13      274.21      240.97       11.62 o
   8   1  13      148.20      132.58       10.69 o
   9   1  13      727.74      630.08       18.44 o
 -10   2  13       10.46       13.00       42.08 o
  -9   2  13       96.18       75.70       11.52 o
  -8   2  13      862.71      841.03       19.31 o
  -7   2  13       58.13       63.66        7.48 o
  -6   2  13     2438.46     2504.44       24.98 o
  -5   2  13      247.88      309.00        6.09 o
  -4   2  13     5064.32     5089.56       53.36 o
  -3   2  13      933.58      959.09        9.87 o
  -2   2  13     4285.56     4462.86       34.55 o
  -1   2  13     1529.94     1575.78       13.78 o
   0   2  13     1663.15     1855.09       15.31 o
   1   2  13      699.71      747.19        8.31 o
   2   2  13     3433.95     3509.65       28.44 o
   3   2  13      242.20      215.08        5.28 o
   4   2  13      370.30      370.57        7.35 o
   5   2  13       36.02       28.60        6.03 o
   6   2  13      411.66      404.43       10.90 o
   7   2  13      430.72      439.54       13.34 o
   8   2  13       71.53       65.38       10.76 o
   9   2  13      115.22      114.60       13.15 o
 -10   3  13      529.24      523.12       23.94 o
  -9   3  13        0.80        8.44        3.98 o
  -8   3  13      263.03      240.65       12.37 o
  -7   3  13     2323.28     2315.27       34.22 o
  -6   3  13     1290.09     1309.79       15.84 o
  -5   3  13      695.51      601.92        9.97 o
  -4   3  13      539.64      588.41        8.90 o
  -3   3  13        3.39        5.38        3.76 o
  -2   3  13        8.02        7.09        4.52 o
  -1   3  13     1856.54     1814.71       17.51 o
   0   3  13      934.74      903.59        9.85 o
   1   3  13     1271.86     1365.63       12.79 o
   2   3  13     1110.48     1106.18       11.30 o
   3   3  13      258.00      263.82        5.53 o
   4   3  13       22.13       23.58        5.03 o
   5   3  13     2180.79     2197.18       27.39 o
   6   3  13     2043.18     2049.33       25.62 o
   7   3  13      936.12      994.35       16.93 o
   8   3  13      637.35      625.72       17.84 o
   9   3  13      194.86      213.98       24.34 o
 -10   4  13       36.17       10.39       33.96 o
  -9   4  13       30.78       27.82       11.23 o
  -8   4  13       -4.63        1.23       12.70 o
  -7   4  13      642.93      631.44       15.99 o
  -6   4  13      149.85      171.14        6.42 o
  -5   4  13     1818.53     1803.42       19.65 o
  -4   4  13      198.15      195.00        6.12 o
  -3   4  13     1033.91      939.82       11.87 o
  -2   4  13       76.44       60.06        3.93 o
  -1   4  13     6064.91     6367.54       47.95 o
   0   4  13      540.61      584.73        6.92 o
   1   4  13     1650.33     1664.64       15.59 o
   2   4  13      163.80      150.22        4.48 o
   3   4  13     1549.47     1608.55       14.87 o
   4   4  13      489.30      490.64        9.56 o
   5   4  13     1306.71     1247.97       19.22 o
   6   4  13        8.32        0.31       12.29 o
   7   4  13      380.46      390.08       12.52 o
   8   4  13       10.22        9.57       20.17 o
  -9   5  13      244.76      271.55       18.46 o
  -8   5  13      393.61      424.16       16.14 o
  -7   5  13      627.39      604.49       20.83 o
  -6   5  13       29.85       22.83        5.79 o
  -5   5  13       30.73       29.77        5.82 o
  -4   5  13      118.67      114.69        5.54 o
  -3   5  13       -0.92        6.25        1.32 o
  -2   5  13     1425.35     1554.51       18.14 o
  -1   5  13     1607.53     1762.51       19.61 o
   0   5  13       21.61        8.55        4.22 o
   1   5  13     1813.76     1841.36       18.21 o
   2   5  13      204.39      208.90        5.29 o
   3   5  13      770.22      825.98        9.67 o
   4   5  13      309.71      304.96        7.36 o
   5   5  13      719.99      671.88       13.33 o
   6   5  13      767.74      812.16       15.56 o
   7   5  13      288.21      258.24       12.83 o
   8   5  13      492.88      548.94       18.52 o
  -9   6  13      315.04      384.88       19.86 o
  -8   6  13       95.27       90.91       14.30 o
  -7   6  13      -13.49        1.14       13.65 o
  -6   6  13      167.94      150.95        8.80 o
  -5   6  13     1351.67     1503.00       20.28 o
  -4   6  13     1514.97     1495.55       20.09 o
  -3   6  13     2157.30     2293.09       27.97 o
  -2   6  13     4276.63     4493.95       43.02 o
  -1   6  13        2.06        0.41        4.39 o
   0   6  13     2536.80     2534.90       31.52 o
   1   6  13     1928.73     2073.64       21.71 o
   2   6  13     1640.87     1617.71       18.24 o
   3   6  13       51.92       66.45        5.26 o
   4   6  13      779.76      766.11       14.31 o
   5   6  13      569.36      558.98       15.96 o
   6   6  13     1023.57     1089.59       22.00 o
   7   6  13      331.66      309.46       15.28 o
   8   6  13      252.83      251.33       15.99 o
  -9   7  13     1219.72     1232.26       41.91 o
  -8   7  13      748.28      715.98       25.84 o
  -7   7  13      -15.16        7.73       14.75 o
  -6   7  13       -7.65        5.84       16.03 o
  -5   7  13      200.87      177.13        8.94 o
  -4   7  13      364.41      373.36        9.63 o
  -3   7  13      888.60      914.90       13.28 o
  -2   7  13      105.45      108.90        5.79 o
  -1   7  13     2025.38     2129.47       22.73 o
   0   7  13      378.95      391.40        8.43 o
   1   7  13      277.24      306.39        7.53 o
   2   7  13        6.89       16.34        8.70 o
   3   7  13      711.61      748.86       11.53 o
   4   7  13      700.69      681.63       13.84 o
   5   7  13      813.72      904.42       19.02 o
   6   7  13     1270.12     1292.04       25.00 o
   7   7  13      838.72      905.92       22.11 o
   8   7  13      165.61      157.61       15.27 o
  -8   8  13      -11.42        4.61       22.15 o
  -7   8  13       33.87       26.13       14.26 o
  -6   8  13       41.90       29.46        8.85 o
  -5   8  13      993.48     1003.24       16.61 o
  -4   8  13      262.35      305.40        8.99 o
  -3   8  13     5027.05     5201.26       54.05 o
  -2   8  13      735.14      756.72       12.19 o
  -1   8  13     1675.54     1727.09       20.00 o
   0   8  13      444.72      466.75        9.44 o
   1   8  13     4044.50     4133.35       41.43 o
   2   8  13       17.09       15.20        7.30 o
   3   8  13     1063.55     1102.04       15.51 o
   4   8  13       98.17       95.45        8.79 o
   5   8  13       -0.19       13.73        2.97 o
   6   8  13       14.13        2.10       11.01 o
   7   8  13      565.41      518.12       19.19 o
   8   8  13       57.89       51.19       15.97 o
  -8   9  13      209.57      217.04       18.07 o
  -7   9  13       11.45       13.89       21.74 o
  -6   9  13      -12.78        5.84       27.24 o
  -5   9  13      813.13      851.17       14.23 o
  -4   9  13      676.33      725.22       13.74 o
  -3   9  13       56.50       66.42        6.45 o
  -2   9  13      124.60      116.68        6.77 o
  -1   9  13       58.62       63.33        5.98 o
   0   9  13      171.46      197.23        7.10 o
   1   9  13      228.92      240.51        7.93 o
   2   9  13      120.55      132.78        7.07 o
   3   9  13      434.67      457.21       10.41 o
   4   9  13      463.17      440.63       13.26 o
   5   9  13      134.62      118.27       15.70 o
   6   9  13      733.05      719.13       22.93 o
   7   9  13      578.75      581.00       22.36 o
  -8  10  13      204.48      213.48       18.54 o
  -7  10  13       32.97       46.53       11.12 o
  -6  10  13      273.07      290.47       13.46 o
  -5  10  13      866.01      859.74       15.03 o
  -4  10  13     2926.55     3094.65       41.49 o
  -3  10  13       -0.76        0.65        1.95 o
  -2  10  13     2026.97     2066.61       25.57 o
  -1  10  13     1172.69     1330.27       16.45 o
   0  10  13     2407.66     2499.93       27.25 o
   1  10  13       94.85       90.16        7.04 o
   2  10  13     2281.47     2336.61       26.39 o
   3  10  13        9.68        4.73       14.88 o
   4  10  13       32.63       26.21       10.77 o
   5  10  13      632.53      613.63       24.84 o
   6  10  13      154.24      149.06       15.69 o
   7  10  13       56.80       57.19       15.79 o
  -7  11  13      527.41      548.17       18.16 o
  -6  11  13      729.91      660.05       19.75 o
  -5  11  13        7.51       10.04       14.81 o
  -4  11  13       44.58       44.93        8.10 o
  -3  11  13        6.82        6.84       13.68 o
  -2  11  13       62.37       74.08        7.11 o
  -1  11  13      331.12      315.34        9.55 o
   0  11  13       48.61       60.47        6.87 o
   1  11  13      873.82      941.00       14.64 o
   2  11  13       34.98       26.38        7.09 o
   3  11  13       31.90       41.70        8.96 o
   4  11  13       15.83        8.90       10.64 o
   5  11  13      695.13      662.81       26.60 o
   6  11  13      135.82      148.53       16.29 o
   7  11  13      229.26      250.86       21.79 o
  -7  12  13      205.70      192.60       14.86 o
  -6  12  13       30.27       46.24       15.58 o
  -5  12  13      697.91      678.91       14.71 o
  -4  12  13       78.97       78.00        9.06 o
  -3  12  13       52.14       54.52        8.29 o
  -2  12  13      111.78      118.09        8.08 o
  -1  12  13     1709.09     1779.34       21.89 o
   0  12  13      231.44      239.47        9.11 o
   1  12  13      441.26      420.86       11.22 o
   2  12  13        0.30        1.74        2.24 o
   3  12  13      154.75      154.68        9.21 o
   4  12  13      216.46      207.91       12.19 o
   5  12  13      287.26      294.07       17.70 o
   6  12  13       84.73       80.33       15.88 o
  -7  13  13      465.39      378.22       38.93 o
  -6  13  13       15.82        1.80       12.21 o
  -5  13  13       43.75       43.53        9.03 o
  -4  13  13      347.25      344.45       12.27 o
  -3  13  13        7.32        8.14       15.47 o
  -2  13  13       29.80       32.77        7.92 o
  -1  13  13      123.86      123.77        8.67 o
   0  13  13      179.34      201.78        9.14 o
   1  13  13      654.18      666.84       14.01 o
   2  13  13        5.12       11.01       12.81 o
   3  13  13        6.72       11.35       15.60 o
   4  13  13      371.45      357.22       14.63 o
   5  13  13      236.15      257.17       20.66 o
   6  13  13      259.60      243.15       22.19 o
  -6  14  13      523.99      467.96       17.26 o
  -5  14  13      480.22      444.68       14.82 o
  -4  14  13      333.84      346.49       12.89 o
  -3  14  13      353.11      344.99       11.72 o
  -2  14  13      391.63      408.25       11.78 o
  -1  14  13       42.06       48.47        8.46 o
   0  14  13      859.36      892.29       16.03 o
   1  14  13      142.87      156.78        9.59 o
   2  14  13      168.10      162.51       10.16 o
   3  14  13       41.55       52.94       11.15 o
   4  14  13      419.35      419.73       15.77 o
   5  14  13       12.04       16.37       43.49 o
  -5  15  13        7.18        8.83       18.72 o
  -4  15  13       34.82       19.45       10.58 o
  -3  15  13       33.37       26.07       10.56 o
  -2  15  13       97.16       99.82        9.61 o
  -1  15  13        5.15        5.08       10.42 o
   0  15  13        8.04        2.03       14.60 o
   1  15  13      265.35      258.21       11.38 o
   2  15  13        6.56        4.13       16.96 o
   3  15  13     1399.91     1329.66       25.80 o
   4  15  13      121.54      114.92       13.24 o
   5  15  13      102.39      126.12       26.95 o
  -4  16  13      208.52      184.07       12.97 o
  -3  16  13     1505.56     1487.75       23.08 o
  -2  16  13       18.23       17.90        9.76 o
  -1  16  13      418.27      425.38       13.08 o
   0  16  13       39.72       38.93        9.83 o
   1  16  13      328.32      319.72       12.66 o
   2  16  13      457.65      436.88       14.02 o
   3  16  13       34.84       35.90       13.75 o
   4  16  13       18.97       36.88       17.51 o
  -4  17  13       44.94       51.65       33.47 o
  -3  17  13       28.02        9.25       15.11 o
  -2  17  13       -8.71        0.07       17.41 o
  -1  17  13       52.83       50.08       10.80 o
   0  17  13       21.56       14.03       12.64 o
   1  17  13       83.72      102.15       11.13 o
   2  17  13      201.87      187.73       13.36 o
   3  17  13       68.38       88.92       25.88 o
  -1  18  13       74.93       69.59       17.22 o
   0  18  13      165.38      143.20       18.39 o
   1  18  13        6.96        0.39       35.89 o
 -10   0  14      105.91       76.05       21.79 o
  -8   0  14     1898.67     1899.92       39.21 o
  -6   0  14      491.34      528.33       12.77 o
  -4   0  14      669.90      649.19       14.83 o
  -2   0  14     4383.70     4127.07       50.12 o
   0   0  14      301.20      343.89        7.56 o
   2   0  14      281.25      326.64        7.59 o
   4   0  14     2372.37     2303.65       33.67 o
   6   0  14     1425.02     1506.20       33.74 o
   8   0  14      846.68      879.03       25.19 o
 -10   1  14      115.98      155.29       22.10 o
  -9   1  14      344.26      368.61       14.49 o
  -8   1  14     1387.15     1338.83       24.92 o
  -7   1  14      653.11      694.32       14.36 o
  -6   1  14      164.73      163.76        6.39 o
  -5   1  14      859.98      941.84       11.88 o
  -4   1  14     1686.71     1505.18       19.17 o
  -3   1  14     2189.76     2284.10       19.10 o
  -2   1  14     5742.02     5941.65       45.75 o
  -1   1  14     2911.17     2980.87       24.24 o
   0   1  14       25.10       20.63        2.94 o
   1   1  14      721.52      850.54        8.37 o
   2   1  14      669.16      749.65        8.70 o
   3   1  14      188.95      192.56        5.40 o
   4   1  14      108.35      137.26        5.56 o
   5   1  14       17.31       16.44        7.40 o
   6   1  14      147.10      135.10        9.27 o
   7   1  14      108.33      124.96       10.17 o
   8   1  14      181.04      171.72       11.40 o
   9   1  14        6.55        3.71       24.27 o
 -10   2  14       62.01       61.55       16.83 o
  -9   2  14       85.28      105.40       11.61 o
  -8   2  14      -11.87        0.07       24.31 o
  -7   2  14      419.26      414.88       13.05 o
  -6   2  14      114.80      107.26        5.74 o
  -5   2  14       26.30       27.69        4.88 o
  -4   2  14      327.64      358.64        7.24 o
  -3   2  14       58.48       49.34        3.76 o
  -2   2  14        7.25        9.73        6.32 o
  -1   2  14       26.04       21.87        3.27 o
   0   2  14       61.18       68.41        3.35 o
   1   2  14     2665.84     2712.31       24.47 o
   2   2  14       17.23       24.14        3.85 o
   3   2  14     6542.20     6486.78       52.41 o
   4   2  14       79.37       73.02        5.38 o
   5   2  14     3478.34     3572.52       38.03 o
   6   2  14      634.94      636.17       13.48 o
   7   2  14     2531.19     2587.66       33.56 o
   8   2  14       16.11       16.61       12.05 o
   9   2  14      809.18      803.64       48.94 o
 -10   3  14       52.98      109.16       21.74 o
  -9   3  14       -5.58        5.57       18.24 o
  -8   3  14        6.01       10.43       15.96 o
  -7   3  14      224.32      217.29       10.82 o
  -6   3  14     2607.87     2579.40       26.71 o
  -5   3  14     1361.31     1406.92       15.95 o
  -4   3  14     4568.40     4754.69       48.76 o
  -3   3  14     6475.47     6612.66       58.98 o
  -2   3  14      593.33      557.66        7.82 o
  -1   3  14     5455.03     5296.60       47.23 o
   0   3  14     4700.69     4807.00       39.14 o
   1   3  14      593.79      592.59        8.61 o
   2   3  14     1095.35     1079.96       11.43 o
   3   3  14     1019.18     1041.64       11.34 o
   4   3  14     1403.66     1472.82       16.06 o
   5   3  14       71.56       58.32        7.25 o
   6   3  14      253.67      232.00        9.72 o
   7   3  14       41.38       40.51        8.69 o
   8   3  14      154.26      136.54       11.54 o
   9   3  14       -2.04       14.03       17.63 o
  -9   4  14      113.18      118.22       14.15 o
  -8   4  14      256.48      267.36       12.55 o
  -7   4  14       90.96       74.25       10.42 o
  -6   4  14      281.18      238.79        7.74 o
  -5   4  14       44.75       40.43        5.49 o
  -4   4  14      420.14      412.90        8.65 o
  -3   4  14      173.25      204.76        5.43 o
  -2   4  14       17.43       10.74        4.44 o
  -1   4  14       98.04       79.79        4.41 o
   0   4  14     2517.37     2548.46       22.50 o
   1   4  14      803.02      844.36        9.68 o
   2   4  14     6527.60     6847.24       52.11 o
   3   4  14       83.18       81.77        4.47 o
   4   4  14     2656.59     2614.34       27.72 o
   5   4  14        3.17        2.71        7.38 o
   6   4  14     2012.23     2029.94       27.05 o
   7   4  14        4.80       12.00       13.39 o
   8   4  14      619.84      583.56       17.94 o
  -9   5  14       20.93       42.23       16.37 o
  -8   5  14       56.30       33.23       13.91 o
  -7   5  14      804.70      828.93       29.34 o
  -6   5  14     1049.89     1049.42       16.50 o
  -5   5  14     2639.22     2626.82       33.23 o
  -4   5  14     1266.68     1322.71       17.75 o
  -3   5  14      549.69      567.38       10.23 o
  -2   5  14      178.05      163.05        6.14 o
  -1   5  14     1597.22     1774.08       18.66 o
   0   5  14     6582.83     6825.39       80.75 o
   1   5  14      252.60      276.55        6.03 o
   2   5  14      778.30      795.33       10.72 o
   3   5  14      215.65      231.28        6.37 o
   4   5  14        6.45        7.38        9.28 o
   5   5  14      288.20      298.57       10.25 o
   6   5  14      142.57      136.03       11.41 o
   7   5  14       88.70       71.86       12.18 o
   8   5  14      153.53      166.72       14.72 o
  -9   6  14       83.69       63.15       16.06 o
  -8   6  14       16.80       32.64       11.35 o
  -7   6  14      180.30      162.05       12.65 o
  -6   6  14      675.41      673.61       14.87 o
  -5   6  14      321.47      331.06       10.09 o
  -4   6  14      229.42      243.15        8.08 o
  -3   6  14      127.79      145.70        6.23 o
  -2   6  14      365.04      367.00        8.30 o
  -1   6  14      278.98      284.77        7.32 o
   0   6  14       16.25       17.32        4.75 o
   1   6  14     1115.41     1198.71       14.95 o
   2   6  14       50.93       56.52        4.92 o
   3   6  14     2878.01     2922.13       27.77 o
   4   6  14      480.89      481.63       11.57 o
   5   6  14     3630.47     3776.88       50.91 o
   6   6  14      258.07      248.29       13.49 o
   7   6  14     1571.26     1648.10       29.65 o
   8   6  14       32.45       29.42       16.29 o
  -9   7  14       24.30        8.11       28.83 o
  -8   7  14     1331.02     1350.95       42.27 o
  -7   7  14      204.09      191.19       13.20 o
  -6   7  14       59.03       53.83        8.35 o
  -5   7  14     2269.14     2395.75       28.24 o
  -4   7  14      531.15      526.43       11.86 o
  -3   7  14      423.86      443.03        9.40 o
  -2   7  14     4189.60     4405.48       45.62 o
  -1   7  14     1423.48     1504.39       17.65 o
   0   7  14       25.64       23.22        5.56 o
   1   7  14     1093.25     1169.83       15.01 o
   2   7  14     1050.76     1050.05       14.94 o
   3   7  14        5.16        3.83        9.79 o
   4   7  14       46.64       42.41        7.19 o
   5   7  14      241.46      215.74       12.22 o
   6   7  14       12.16        9.97       26.12 o
   7   7  14       13.46       19.18       10.43 o
   8   7  14       66.70       53.25       13.93 o
  -8   8  14      108.50       74.52       16.37 o
  -7   8  14      124.05      128.55       12.60 o
  -6   8  14       -1.61        1.39        5.69 o
  -5   8  14      239.83      254.98        8.83 o
  -4   8  14      229.62      254.41        8.72 o
  -3   8  14     3137.66     3335.41       38.73 o
  -2   8  14      760.38      730.16       12.59 o
  -1   8  14     1852.28     1952.74       23.30 o
   0   8  14      266.40      258.85        7.85 o
   1   8  14       53.44       49.97        6.14 o
   2   8  14     1843.23     1830.69       22.01 o
   3   8  14       37.79       37.38        7.07 o
   4   8  14     1791.47     1784.78       28.89 o
   5   8  14      129.79      140.33       13.21 o
   6   8  14      351.95      343.08       17.47 o
   7   8  14      157.94      168.55       14.42 o
   8   8  14      600.62      663.18       45.45 o
  -8   9  14      569.32      566.89       29.21 o
  -7   9  14      346.74      343.68       16.30 o
  -6   9  14       86.14       70.68       10.71 o
  -5   9  14      538.32      562.46       11.99 o
  -4   9  14     1838.43     1823.03       24.44 o
  -3   9  14      793.93      786.31       13.52 o
  -2   9  14     1627.37     1680.06       21.63 o
  -1   9  14     1565.87     1560.11       19.64 o
   0   9  14      478.95      602.28       10.38 o
   1   9  14      121.63      140.14        6.98 o
   2   9  14      395.17      390.28        9.85 o
   3   9  14      189.93      178.88        8.35 o
   4   9  14      136.90      139.81       10.04 o
   5   9  14       60.10       70.05       14.87 o
   6   9  14      211.68      219.18       16.40 o
   7   9  14      108.16       83.28       16.28 o
  -8  10  14       30.05       29.67       27.97 o
  -7  10  14      126.31      121.90       13.18 o
  -6  10  14       88.60      101.60       11.67 o
  -5  10  14       17.93        0.52        8.35 o
  -4  10  14       79.47       82.89        8.19 o
  -3  10  14      247.91      261.74        8.87 o
  -2  10  14      111.43      129.32        7.20 o
  -1  10  14     1350.11     1451.57       18.28 o
   0  10  14       20.48       25.06        7.01 o
   1  10  14      457.99      510.07       10.63 o
   2  10  14       75.23       69.07        7.48 o
   3  10  14     2652.15     2735.97       32.16 o
   4  10  14       62.20       57.95        9.75 o
   5  10  14     1123.87     1068.68       32.15 o
   6  10  14      406.47      399.86       19.56 o
   7  10  14      143.54      129.24       17.12 o
  -7  11  14       96.48       92.50       13.37 o
  -6  11  14     1112.92     1097.52       24.14 o
  -5  11  14      110.37       94.93        8.91 o
  -4  11  14     1151.62     1206.06       18.97 o
  -3  11  14     1482.74     1509.86       20.15 o
  -2  11  14      418.30      437.28       10.70 o
  -1  11  14      431.44      424.62       10.76 o
   0  11  14     4176.06     4370.54       43.78 o
   1  11  14        3.09        4.46        8.09 o
   2  11  14       16.37       24.64        6.86 o
   3  11  14      186.89      209.98        9.22 o
   4  11  14      347.16      346.54       13.48 o
   5  11  14      212.24      180.41       19.09 o
   6  11  14      102.59       94.96       16.10 o
  -7  12  14       26.79       25.29       13.53 o
  -6  12  14      179.91      181.09       12.49 o
  -5  12  14      179.33      167.41       10.08 o
  -4  12  14      206.56      232.40       10.60 o
  -3  12  14      168.11      190.17        9.03 o
  -2  12  14      247.46      266.38        9.60 o
  -1  12  14       18.84       34.66        9.13 o
   0  12  14       78.76       74.38        7.99 o
   1  12  14      454.44      485.20       11.53 o
   2  12  14     1750.86     1747.57       24.43 o
   3  12  14      150.05      160.76       10.09 o
   4  12  14      562.84      568.71       17.72 o
   5  12  14      230.74      231.31       20.20 o
   6  12  14     1450.67     1383.94       34.01 o
  -6  13  14      428.15      404.72       15.86 o
  -5  13  14      310.01      318.60       11.85 o
  -4  13  14     1318.76     1322.89       21.88 o
  -3  13  14       84.65       73.88        8.88 o
  -2  13  14        7.13        6.74       13.70 o
  -1  13  14      893.35      938.17       16.00 o
   0  13  14     1756.47     1860.75       22.96 o
   1  13  14      288.66      275.44       10.65 o
   2  13  14      190.41      236.35       10.06 o
   3  13  14      164.33      145.68       11.89 o
   4  13  14       22.83        9.18       12.64 o
   5  13  14       -9.70        1.56       49.90 o
   6  13  14      -13.56        0.89       37.44 o
  -6  14  14      201.90      205.81       18.84 o
  -5  14  14       62.66       75.73       10.96 o
  -4  14  14        6.36        0.60       18.90 o
  -3  14  14      232.77      291.64       10.83 o
  -2  14  14      390.15      377.28       12.09 o
  -1  14  14      121.65      136.56        9.48 o
   0  14  14       34.13       48.04        8.49 o
   1  14  14      232.08      232.67       10.65 o
   2  14  14       11.29       18.08       16.86 o
   3  14  14       20.05       21.74       12.88 o
   4  14  14       62.43       80.75       12.55 o
   5  14  14      177.90      138.48       21.55 o
  -5  15  14      725.24      752.05       19.75 o
  -4  15  14       11.27       10.82       21.25 o
  -3  15  14       89.51       89.18       10.06 o
  -2  15  14      419.68      419.61       12.96 o
  -1  15  14      194.11      179.67       10.71 o
   0  15  14        5.30        5.02       13.04 o
   1  15  14      338.79      328.76       12.38 o
   2  15  14      999.56      946.09       18.77 o
   3  15  14       53.26       48.62       12.38 o
   4  15  14      139.46      163.86       13.92 o
  -4  16  14      190.76      206.39       14.32 o
  -3  16  14      108.10       93.16       11.15 o
  -2  16  14      249.93      236.31       12.18 o
  -1  16  14       81.81       73.71       10.46 o
   0  16  14       93.42      104.32       10.66 o
   1  16  14       16.76       21.25        9.05 o
   2  16  14      149.03      130.30       11.49 o
   3  16  14       40.40       41.41       11.81 o
  -3  17  14      137.63      141.14       20.30 o
  -2  17  14      279.83      256.47       14.08 o
  -1  17  14       54.29       50.62       11.01 o
   0  17  14       -6.13        1.23       19.97 o
   1  17  14        9.31        3.78       18.85 o
   2  17  14      214.39      234.94       15.17 o
  -9   0  15       -1.98       13.22       22.46 o
  -7   0  15     2376.27     2375.27       44.76 o
  -5   0  15     3740.52     3967.20       48.08 o
  -3   0  15     3903.26     3662.99       45.43 o
  -1   0  15     1474.75     1498.26       19.47 o
   1   0  15     1620.94     1552.00       23.44 o
   3   0  15     2217.18     2333.60       30.22 o
   5   0  15     1533.72     1611.51       33.68 o
   7   0  15       44.61       29.77       14.44 o
 -10   1  15      -10.12        8.48       82.99 o
  -9   1  15      675.33      603.31       21.24 o
  -8   1  15        1.02        1.30        7.87 o
  -7   1  15      419.54      448.30       13.06 o
  -6   1  15       29.71       23.08        6.86 o
  -5   1  15      125.23      151.09        5.75 o
  -4   1  15      146.09      127.05        5.13 o
  -3   1  15      224.47      208.34        4.99 o
  -2   1  15     1141.83     1185.88       11.45 o
  -1   1  15     5658.58     5906.01       45.20 o
   0   1  15     1871.44     1936.02       16.72 o
   1   1  15     1265.07     1265.02       13.79 o
   2   1  15     5954.23     5907.58       51.36 o
   3   1  15     3021.24     3265.97       25.98 o
   4   1  15     1377.75     1432.88       19.15 o
   5   1  15     3093.21     3199.86       37.23 o
   6   1  15     1261.36     1332.49       18.98 o
   7   1  15       55.20       49.36        9.98 o
   8   1  15       29.38       53.98       11.19 o
   9   1  15      204.22      189.64       25.12 o
 -10   2  15       27.39       10.24       21.99 o
  -9   2  15      116.49      135.23       12.19 o
  -8   2  15      670.92      647.27       17.81 o
  -7   2  15     1056.34     1096.16       20.34 o
  -6   2  15     3811.06     3803.23       36.97 o
  -5   2  15       88.56       70.63        5.54 o
  -4   2  15     5675.22     5740.24       50.53 o
  -3   2  15      234.19      271.98        5.11 o
  -2   2  15     4975.52     5155.76       40.09 o
  -1   2  15      960.07      958.32       10.11 o
   0   2  15      589.48      702.55        8.02 o
   1   2  15      922.60      931.71       11.03 o
   2   2  15       38.89       43.81        3.85 o
   3   2  15      544.88      572.87        8.44 o
   4   2  15        2.23        0.29        5.00 o
   5   2  15       10.64        0.19       17.16 o
   6   2  15      327.66      311.90       10.62 o
   7   2  15       25.09       18.27       11.27 o
   8   2  15      219.61      214.60       12.99 o
   9   2  15      101.57      120.04       32.99 o
  -9   3  15       83.57       81.02       13.69 o
  -8   3  15       -6.05        1.75       14.08 o
  -7   3  15      417.72      440.16       13.20 o
  -6   3  15       16.27       24.14        6.51 o
  -5   3  15       58.95       61.96        5.69 o
  -4   3  15        6.01        4.44        6.85 o
  -3   3  15      911.82      962.36       11.87 o
  -2   3  15      265.46      284.29        5.76 o
  -1   3  15       72.49       73.27        3.68 o
   0   3  15       54.36       53.98        3.85 o
   1   3  15     3330.81     3419.66       29.18 o
   2   3  15     3601.72     3677.46       30.11 o
   3   3  15      309.44      297.67        6.40 o
   4   3  15      969.07      946.12       12.98 o
   5   3  15      477.32      464.10       11.81 o
   6   3  15     1275.25     1282.01       19.32 o
   7   3  15     1388.54     1410.74       21.28 o
   8   3  15       56.60       69.86       10.90 o
  -9   4  15     1030.01      966.23       38.23 o
  -8   4  15        6.99       20.39       22.52 o
  -7   4  15       39.83       25.70       11.55 o
  -6   4  15      371.12      390.17        9.39 o
  -5   4  15     2973.87     2968.52       33.84 o
  -4   4  15       23.41       23.53        7.26 o
  -3   4  15     1088.88     1120.78       14.31 o
  -2   4  15      658.57      651.13       11.49 o
  -1   4  15     2020.70     2068.25       22.43 o
   0   4  15      228.30      243.20        6.21 o
   1   4  15     3219.04     3288.80       29.89 o
   2   4  15      866.01      830.92       10.76 o
   3   4  15       50.95       60.77        4.76 o
   4   4  15       16.05        0.40        7.54 o
   5   4  15      486.88      456.15       12.51 o
   6   4  15       63.03       68.23        9.56 o
   7   4  15      300.44      317.10       13.62 o
   8   4  15       12.44        4.38       31.73 o
  -9   5  15       54.51       71.35       15.88 o
  -8   5  15      178.20      185.33       16.24 o
  -7   5  15       13.36        9.18       10.32 o
  -6   5  15       44.56       33.58        7.18 o
  -5   5  15       11.25        1.51       11.35 o
  -4   5  15      277.85      296.44        8.64 o
  -3   5  15     2709.90     2864.39       29.20 o
  -2   5  15     1884.53     1981.78       23.05 o
  -1   5  15      261.41      261.39        7.19 o
   0   5  15     1904.99     1981.69       23.10 o
   1   5  15     6162.06     6357.88       57.45 o
   2   5  15     2704.53     2819.76       26.12 o
   3   5  15     1735.08     1755.99       18.65 o
   4   5  15     1057.63     1092.44       15.80 o
   5   5  15       28.09       37.11       10.39 o
   6   5  15     2438.41     2514.67       38.16 o
   7   5  15      859.88      880.72       22.50 o
   8   5  15      383.81      388.81       17.82 o
  -9   6  15       17.03        9.00       15.96 o
  -8   6  15      337.33      329.16       19.32 o
  -7   6  15      204.79      226.07       13.33 o
  -6   6  15      904.47      883.15       16.05 o
  -5   6  15      210.69      188.97        8.81 o
  -4   6  15     2132.74     2100.68       26.46 o
  -3   6  15       98.34       92.52        6.23 o
  -2   6  15     2745.37     2753.77       29.56 o
  -1   6  15      105.42      138.52        5.96 o
   0   6  15      929.67     1063.89       13.44 o
   1   6  15       22.18       14.88        5.21 o
   2   6  15      182.54      169.38        7.21 o
   3   6  15      346.69      364.70        8.01 o
   4   6  15      512.04      500.39       12.19 o
   5   6  15      161.72      159.00       11.37 o
   6   6  15      246.24      283.31       13.46 o
   7   6  15       40.23       55.37       12.06 o
   8   6  15      162.72      157.61       16.98 o
  -8   7  15      346.05      349.15       19.78 o
  -7   7  15       15.67        3.38       11.50 o
  -6   7  15       18.26       22.07        9.95 o
  -5   7  15      267.71      302.73        9.00 o
  -4   7  15      803.37      823.15       14.74 o
  -3   7  15        8.04        9.50        9.82 o
  -2   7  15      811.26      861.14       12.97 o
  -1   7  15     4710.35     4940.61       47.59 o
   0   7  15      760.33      800.04       12.45 o
   1   7  15      700.29      665.32       12.23 o
   2   7  15     2805.40     2981.59       32.68 o
   3   7  15     2380.13     2490.37       26.98 o
   4   7  15      678.44      690.77       15.49 o
   5   7  15     1712.32     1692.69       29.36 o
   6   7  15      123.52      147.18       12.41 o
   7   7  15       16.67       27.83       13.81 o
   8   7  15      128.63      121.31       32.88 o
  -8   8  15      372.65      374.96       24.77 o
  -7   8  15     1700.85     1675.26       32.76 o
  -6   8  15       37.88       41.34        9.19 o
  -5   8  15      535.72      540.44       11.80 o
  -4   8  15       -0.50        1.67        2.50 o
  -3   8  15     1514.49     1553.15       19.37 o
  -2   8  15      204.54      219.47        7.68 o
  -1   8  15     5944.16     6461.77       59.16 o
   0   8  15       -7.76        3.77        8.79 o
   1   8  15       17.44       19.13        6.94 o
   2   8  15      165.95      157.61        7.72 o
   3   8  15      828.44      912.49       14.13 o
   4   8  15      110.43      115.91        9.45 o
   5   8  15      309.13      318.22       18.73 o
   6   8  15       47.18       54.22       13.87 o
   7   8  15      434.26      447.29       20.72 o
  -8   9  15        3.43        0.03       25.19 o
  -7   9  15       51.14       49.33       10.62 o
  -6   9  15      508.65      541.21       16.16 o
  -5   9  15       41.65       46.76        8.69 o
  -4   9  15       -1.89        7.16        7.83 o
  -3   9  15      423.76      446.31       10.39 o
  -2   9  15      214.72      212.87        8.17 o
  -1   9  15     1672.74     1801.08       20.77 o
   0   9  15     1919.58     1973.20       22.92 o
   1   9  15      416.74      462.72       10.08 o
   2   9  15      806.80      818.27       14.21 o
   3   9  15      995.85     1006.09       15.89 o
   4   9  15      836.29      842.38       17.72 o
   5   9  15     1219.41     1244.94       33.67 o
   6   9  15      184.95      156.88       16.53 o
   7   9  15       11.10       26.24       26.56 o
  -7  10  15      138.71      123.15       12.26 o
  -6  10  15     1156.50     1149.54       24.37 o
  -5  10  15       68.98       62.14        8.34 o
  -4  10  15      738.86      736.74       15.31 o
  -3  10  15       -4.12        1.95        9.92 o
  -2  10  15      437.45      467.04       10.71 o
  -1  10  15     1816.17     1936.01       24.07 o
   0  10  15      357.82      392.98        9.94 o
   1  10  15      122.66      134.76        7.70 o
   2  10  15      187.95      197.83        8.76 o
   3  10  15      350.02      348.73       11.14 o
   4  10  15       68.65       68.22       10.30 o
   5  10  15      190.33      187.99       19.01 o
   6  10  15       77.38       52.68       14.92 o
  -7  11  15       20.19       14.75       14.39 o
  -6  11  15       15.87        5.26       11.49 o
  -5  11  15       -2.58        2.54        7.63 o
  -4  11  15       12.01       18.27       20.07 o
  -3  11  15      129.93      128.19        8.47 o
  -2  11  15       98.24       98.42        7.94 o
  -1  11  15       21.56       27.60        7.27 o
   0  11  15      319.09      316.81        9.99 o
   1  11  15     1610.90     1686.25       21.23 o
   2  11  15      173.41      186.66        9.08 o
   3  11  15      552.16      535.82       13.84 o
   4  11  15      187.12      158.63       12.16 o
   5  11  15      480.86      485.15       24.29 o
   6  11  15      418.50      410.67       21.03 o
  -7  12  15      -42.70        8.77       23.94 o
  -6  12  15      278.20      228.81       13.90 o
  -5  12  15     1849.61     1788.37       26.57 o
  -4  12  15        1.81        0.51        8.52 o
  -3  12  15      328.49      325.75       10.84 o
  -2  12  15      126.44      140.08        8.57 o
  -1  12  15       60.26       90.00        7.92 o
   0  12  15      165.52      180.44        9.09 o
   1  12  15      269.74      281.84       10.07 o
   2  12  15      172.18      173.11        9.57 o
   3  12  15       69.32       79.68        9.56 o
   4  12  15        5.46        5.70       19.90 o
   5  12  15       46.68       26.89       18.24 o
   6  12  15      199.79      188.52       27.77 o
  -6  13  15      306.44      323.43       14.68 o
  -5  13  15      111.08       96.16       10.29 o
  -4  13  15      420.43      384.36       12.72 o
  -3  13  15      162.50      140.21        9.79 o
  -2  13  15      280.63      290.28       10.63 o
  -1  13  15       -3.85        2.01       11.51 o
   0  13  15      336.72      355.11       11.14 o
   1  13  15     1171.76     1170.84       18.50 o
   2  13  15      470.55      483.56       12.75 o
   3  13  15      473.24      478.53       15.58 o
   4  13  15      626.86      584.38       17.91 o
   5  13  15       21.65       36.30       33.61 o
  -6  14  15      113.65      131.58       21.57 o
  -5  14  15       24.15       40.57       10.96 o
  -4  14  15     1104.80     1101.52       19.41 o
  -3  14  15        1.85       11.19        8.78 o
  -2  14  15       26.44       26.72       11.38 o
  -1  14  15      149.86      140.88       10.06 o
   0  14  15        0.77        4.69        2.27 o
   1  14  15       90.35       75.81        9.67 o
   2  14  15      122.04      147.65       10.08 o
   3  14  15       -2.36        3.00       10.72 o
   4  14  15       12.40        7.96       26.21 o
   5  14  15       17.52        0.28       37.81 o
  -5  15  15      -39.57       56.73       32.95 o
  -4  15  15       53.64       68.40       10.60 o
  -3  15  15      197.52      197.09       11.46 o
  -2  15  15       57.61       42.96       10.00 o
  -1  15  15      526.28      536.31       14.08 o
   0  15  15       33.62       27.37       12.94 o
   1  15  15      348.05      303.89       12.59 o
   2  15  15      857.35      845.42       17.92 o
   3  15  15      104.79      112.50       13.24 o
   4  15  15      106.29      110.20       17.39 o
  -4  16  15       20.47       12.44       22.46 o
  -3  16  15      406.87      379.72       14.06 o
  -2  16  15       16.10       16.73       11.81 o
  -1  16  15      564.43      556.99       15.12 o
   0  16  15       10.50       19.63       22.87 o
   1  16  15       -1.45        1.25        9.66 o
   2  16  15      209.03      190.17       12.33 o
   3  16  15        7.36       38.05       30.38 o
  -2  17  15      130.96      107.72       23.88 o
  -1  17  15       99.94       81.60       17.05 o
   0  17  15      231.45      259.14       14.90 o
   1  17  15      -30.92        4.13       17.98 o
   2  17  15      -65.80       19.51       21.50 o
  -8   0  16      400.13      355.49       22.89 o
  -6   0  16      605.37      660.25       14.57 o
  -4   0  16     2431.55     2759.24       30.43 o
  -2   0  16     1293.69     1277.35       18.04 o
   0   0  16    12083.59    12298.19      145.97 o
   2   0  16      918.48      961.09       14.93 o
   4   0  16      758.96      814.90       17.70 o
   6   0  16     1638.15     1746.29       37.83 o
   8   0  16      254.58      248.83       17.90 o
  -9   1  16      476.42      404.47       18.82 o
  -8   1  16      342.18      297.00       13.62 o
  -7   1  16      336.59      331.73       12.25 o
  -6   1  16      893.73      850.87       14.08 o
  -5   1  16      356.65      311.20        8.56 o
  -4   1  16      290.37      266.18        6.22 o
  -3   1  16      140.70      121.64        4.54 o
  -2   1  16      562.53      575.74        7.83 o
  -1   1  16      812.17      793.52        9.35 o
   0   1  16       63.24       30.34        3.78 o
   1   1  16       -2.22        5.38        3.03 o
   2   1  16        9.40        5.87        8.97 o
   3   1  16       45.13       41.83        4.53 o
   4   1  16       87.84       92.54        6.97 o
   5   1  16       28.83       19.38        7.52 o
   6   1  16     1752.30     1714.76       25.51 o
   7   1  16      459.77      448.61       14.44 o
   8   1  16      959.10      984.80       20.89 o
  -9   2  16      167.39      190.65       13.11 o
  -8   2  16      282.06      272.85       13.07 o
  -7   2  16        0.08       22.32        3.54 o
  -6   2  16      105.60      121.72        6.51 o
  -5   2  16       10.47       12.18       12.54 o
  -4   2  16       24.45       32.40        5.42 o
  -3   2  16     2735.19     2879.62       24.66 o
  -2   2  16     1959.86     2055.89       17.62 o
  -1   2  16     3706.09     3668.15       30.59 o
   0   2  16     1357.12     1448.07       13.84 o
   1   2  16     5265.40     5404.21       44.06 o
   2   2  16     1032.46     1109.60       11.78 o
   3   2  16     1479.63     1538.46       14.84 o
   4   2  16     1190.58     1202.03       16.81 o
   5   2  16     2124.62     2123.07       27.45 o
   6   2  16       45.09       32.35        8.24 o
   7   2  16      462.50      436.85       13.36 o
   8   2  16       99.01       84.25       11.38 o
  -9   3  16      173.99      178.89       17.34 o
  -8   3  16      296.92      283.68       15.02 o
  -7   3  16      900.43      832.66       24.77 o
  -6   3  16      149.37      161.50        6.97 o
  -5   3  16      183.65      220.26        6.73 o
  -4   3  16     1634.10     1625.06       18.38 o
  -3   3  16      403.79      416.76        8.19 o
  -2   3  16       63.92       70.87        5.10 o
  -1   3  16       22.66       39.88        3.91 o
   0   3  16        2.54        4.29        4.45 o
   1   3  16      467.88      426.75        8.08 o
   2   3  16       53.58       62.99        4.34 o
   3   3  16      715.27      741.96        9.84 o
   4   3  16     1215.31     1136.71       16.01 o
   5   3  16      110.53      109.47        8.12 o
   6   3  16       27.47       27.33        8.54 o
   7   3  16       39.90       29.50       10.89 o
   8   3  16      855.13      838.67       23.97 o
  -9   4  16       80.79       72.17       16.28 o
  -8   4  16      358.09      416.15       18.60 o
  -7   4  16      -12.15        2.83       34.67 o
  -6   4  16       20.80       13.58        8.58 o
  -5   4  16        9.04        5.25       12.53 o
  -4   4  16      411.97      418.44       10.61 o
  -3   4  16       13.09       10.66       12.42 o
  -2   4  16    12116.30    12650.38      121.65 o
  -1   4  16      103.39      127.02        6.08 o
   0   4  16     1622.38     1654.76       20.60 o
   1   4  16        4.76        1.24        6.87 o
   2   4  16    11041.79    11565.85       95.35 o
   3   4  16       -2.59        3.86        4.43 o
   4   4  16     1637.03     1578.44       22.58 o
   5   4  16       68.25       54.06        9.19 o
   6   4  16       28.49       27.52       13.49 o
   7   4  16       49.19       53.70       12.47 o
   8   4  16      800.27      755.62       23.40 o
  -9   5  16      259.78      272.11       19.61 o
  -8   5  16     1087.71     1081.63       37.97 o
  -7   5  16      735.27      708.50       20.45 o
  -6   5  16       63.48       59.44        7.67 o
  -5   5  16     2488.11     2587.06       30.22 o
  -4   5  16     1235.28     1227.49       17.86 o
  -3   5  16     1705.59     1730.91       21.85 o
  -2   5  16     1890.72     1980.98       21.98 o
  -1   5  16      152.52      179.48        6.40 o
   0   5  16       31.26       30.68        5.32 o
   1   5  16      476.20      485.47       10.05 o
   2   5  16      233.35      235.75        7.25 o
   3   5  16      162.45      145.77        6.45 o
   4   5  16      519.15      493.88       11.44 o
   5   5  16      255.67      259.17       11.63 o
   6   5  16      468.82      476.99       16.57 o
   7   5  16      445.75      450.37       17.77 o
   8   5  16      649.03      596.87       26.60 o
  -9   6  16       77.68       86.85       30.51 o
  -8   6  16       18.43        7.46       17.77 o
  -7   6  16       99.67       91.80       12.03 o
  -6   6  16     1239.88     1181.99       18.20 o
  -5   6  16      822.33      814.83       14.30 o
  -4   6  16      335.97      337.31        9.83 o
  -3   6  16      940.31      929.13       15.33 o
  -2   6  16      583.66      592.90       11.27 o
  -1   6  16       36.20       37.16        5.63 o
   0   6  16      219.68      245.10        7.31 o
   1   6  16     3636.79     3737.47       37.84 o
   2   6  16     1934.45     2047.52       24.32 o
   3   6  16     4141.06     4223.85       40.76 o
   4   6  16       47.68       42.02        7.08 o
   5   6  16     1012.38     1035.86       21.72 o
   6   6  16      289.74      280.73       14.38 o
   7   6  16      150.77      140.73       14.16 o
   8   6  16       79.40       22.65       31.41 o
  -8   7  16       65.70       74.35       15.40 o
  -7   7  16      685.07      674.71       20.54 o
  -6   7  16      737.39      722.10       16.86 o
  -5   7  16      178.99      187.70        8.50 o
  -4   7  16        3.35        5.62        7.51 o
  -3   7  16      168.68      167.40        8.10 o
  -2   7  16      354.58      386.83        9.01 o
  -1   7  16        7.48        6.39       11.31 o
   0   7  16        4.74        2.49        9.02 o
   1   7  16      105.60      101.73        6.80 o
   2   7  16      685.39      726.76       12.83 o
   3   7  16      204.62      208.17        8.31 o
   4   7  16       57.94       67.59        8.82 o
   5   7  16      220.95      209.79       14.62 o
   6   7  16      271.33      255.67       16.71 o
   7   7  16      343.27      338.52       19.50 o
  -8   8  16      -12.23        6.13       48.12 o
  -7   8  16       17.94       25.46       14.37 o
  -6   8  16      305.40      336.68       12.32 o
  -5   8  16      363.34      388.72       10.53 o
  -4   8  16     1267.49     1304.18       21.15 o
  -3   8  16      260.93      301.13        8.67 o
  -2   8  16       30.48       26.73        6.38 o
  -1   8  16      403.49      451.38        9.83 o
   0   8  16     3798.11     4106.40       39.77 o
   1   8  16       68.86       67.21        6.91 o
   2   8  16     1189.90     1288.19       16.96 o
   3   8  16      328.97      357.09        9.82 o
   4   8  16     1410.60     1438.11       23.42 o
   5   8  16      191.28      195.78       17.73 o
   6   8  16     1285.33     1339.20       30.50 o
   7   8  16       25.76        7.64       19.35 o
  -8   9  16       56.21       11.44       36.99 o
  -7   9  16      144.93      151.37       12.13 o
  -6   9  16      698.16      611.11       19.12 o
  -5   9  16       99.02      108.39        8.54 o
  -4   9  16        7.75        5.82       17.34 o
  -3   9  16        2.46        4.79        6.38 o
  -2   9  16      268.19      256.75        8.89 o
  -1   9  16     1057.87     1169.92       15.85 o
   0   9  16        7.79        3.08       10.84 o
   1   9  16       32.95       53.22        6.76 o
   2   9  16        3.64        7.44       10.09 o
   3   9  16       -2.94        1.11        8.76 o
   4   9  16        3.42        3.58        9.25 o
   5   9  16      279.15      276.51       20.00 o
   6   9  16      210.06      201.30       17.26 o
   7   9  16      352.70      354.07       43.43 o
  -7  10  16      188.07      182.86       12.85 o
  -6  10  16        4.49        8.12       13.65 o
  -5  10  16      241.81      242.42       10.31 o
  -4  10  16       11.87        8.61       19.84 o
  -3  10  16      171.08      161.63        8.69 o
  -2  10  16      172.08      161.21        8.47 o
  -1  10  16     2454.47     2590.43       30.58 o
   0  10  16     1829.94     2012.86       22.94 o
   1  10  16      956.58     1035.27       15.69 o
   2  10  16      282.61      284.38        9.88 o
   3  10  16      787.17      832.90       16.26 o
   4  10  16       -2.56        5.03       11.03 o
   5  10  16      599.93      616.58       25.52 o
   6  10  16       -4.14        1.26       14.96 o
  -7  11  16       93.04       59.16       13.95 o
  -6  11  16      178.29      154.97       12.23 o
  -5  11  16      112.14      116.92        9.59 o
  -4  11  16      399.49      378.53       11.61 o
  -3  11  16      371.58      365.64       11.06 o
  -2  11  16        9.43        3.16       19.16 o
  -1  11  16      111.55       97.19        8.25 o
   0  11  16      196.73      189.40        9.17 o
   1  11  16       23.06       20.90        9.42 o
   2  11  16       29.39       34.87        8.09 o
   3  11  16       16.50        9.34       11.86 o
   4  11  16       62.14       60.38       12.16 o
   5  11  16       83.46       73.69       18.52 o
   6  11  16       91.78       70.81       17.03 o
  -7  12  16      -61.79        1.52       23.83 o
  -6  12  16       -0.75       12.72        3.02 o
  -5  12  16       12.36       15.96       22.36 o
  -4  12  16       24.22        7.66        9.95 o
  -3  12  16      178.25      205.29        9.68 o
  -2  12  16     1384.97     1382.91       19.89 o
  -1  12  16      253.08      265.55       10.09 o
   0  12  16       11.61       23.64       16.54 o
   1  12  16        9.44        1.92       19.26 o
   2  12  16     1561.73     1654.25       21.99 o
   3  12  16       78.42       87.23       11.04 o
   4  12  16      517.01      520.61       16.63 o
   5  12  16       39.82       24.95       18.24 o
  -6  13  16       79.60       55.46       13.46 o
  -5  13  16      672.01      677.27       15.67 o
  -4  13  16      567.74      563.43       14.31 o
  -3  13  16      189.04      185.09       10.31 o
  -2  13  16       34.01       42.50        9.35 o
  -1  13  16      107.67      122.81        9.32 o
   0  13  16      221.98      240.80       10.45 o
   1  13  16        8.61        0.22       20.91 o
   2  13  16       30.59       29.04       12.08 o
   3  13  16      467.28      452.41       15.89 o
   4  13  16      263.71      260.23       14.43 o
   5  13  16      122.56      111.65       26.00 o
  -5  14  16       13.86       13.36       12.68 o
  -4  14  16      102.46      120.03       10.43 o
  -3  14  16      618.01      612.42       14.82 o
  -2  14  16      -12.13        0.61       19.92 o
  -1  14  16     1127.76     1113.65       19.04 o
   0  14  16      168.03      170.81       10.45 o
   1  14  16      421.47      449.46       13.08 o
   2  14  16        1.68        3.93        8.30 o
   3  14  16      662.17      658.65       18.66 o
   4  14  16       82.78       76.41       13.16 o
  -4  15  16        7.77        7.04       14.80 o
  -3  15  16       19.39        7.43       10.85 o
  -2  15  16       62.04       63.54       10.20 o
  -1  15  16        6.13       14.97       15.08 o
   0  15  16        9.75        8.78       18.32 o
   1  15  16      199.51      217.93       11.74 o
   2  15  16       53.34       68.73       12.04 o
   3  15  16        4.04       17.02       15.75 o
   4  15  16      112.24      128.74       24.29 o
  -3  16  16       12.48        4.18       38.96 o
  -2  16  16       11.43        5.75       24.19 o
  -1  16  16      166.33      136.95       11.82 o
   0  16  16      569.32      539.33       15.51 o
   1  16  16       73.63       61.25       11.16 o
   2  16  16       -9.88        8.12       25.92 o
  -9   0  17      176.77      144.17       21.19 o
  -7   0  17      246.78      219.57       18.07 o
  -5   0  17     1819.98     1860.35       27.36 o
  -3   0  17       38.84       25.14        5.67 o
  -1   0  17     1665.25     1639.74       22.08 o
   1   0  17      410.65      439.99        9.93 o
   3   0  17      229.22      179.38        9.06 o
   5   0  17      188.28      170.08       12.41 o
   7   0  17     2641.56     2613.10       55.03 o
  -9   1  17      282.49      272.87       16.46 o
  -8   1  17      177.03      192.92       13.52 o
  -7   1  17      187.53      187.48       10.75 o
  -6   1  17      154.00      122.14        7.05 o
  -5   1  17     2448.15     2355.74       27.42 o
  -4   1  17       83.03       78.27        4.95 o
  -3   1  17     2163.42     2251.42       19.45 o
  -2   1  17      778.28      766.32        9.47 o
  -1   1  17      228.51      225.81        5.27 o
   0   1  17     1748.62     1809.35       16.28 o
   1   1  17     1778.35     1862.02       16.65 o
   2   1  17     1461.41     1491.07       15.12 o
   3   1  17     1330.80     1315.38       14.49 o
   4   1  17      188.59      198.48        7.64 o
   5   1  17      924.80      947.65       18.12 o
   6   1  17      479.63      436.78       13.67 o
   7   1  17      661.63      623.25       15.62 o
   8   1  17      232.06      189.77       14.04 o
  -9   2  17      133.96      127.26       20.67 o
  -8   2  17      167.38      160.42       13.39 o
  -7   2  17       92.29       87.55        9.71 o
  -6   2  17      110.51       75.32        6.72 o
  -5   2  17        0.19        2.86        2.19 o
  -4   2  17      156.93      135.75        5.90 o
  -3   2  17       16.94        7.72        5.99 o
  -2   2  17       -3.57        0.72        5.16 o
  -1   2  17     3927.53     4003.38       32.48 o
   0   2  17      414.18      379.09        6.93 o
   1   2  17      380.36      380.92        6.93 o
   2   2  17     1391.96     1392.78       14.64 o
   3   2  17       90.83       98.26        5.11 o
   4   2  17      934.78      898.26       14.92 o
   5   2  17      117.14       96.26        9.32 o
   6   2  17     1123.25     1111.89       18.59 o
   7   2  17       86.54       95.87       10.17 o
   8   2  17      309.74      268.89       14.93 o
  -9   3  17       10.50        4.08       21.83 o
  -8   3  17        1.79        1.46        8.75 o
  -7   3  17     1184.53     1152.95       28.96 o
  -6   3  17      629.54      607.56       13.39 o
  -5   3  17      136.80      116.17        8.22 o
  -4   3  17      255.32      221.55        7.38 o
  -3   3  17      780.38      704.29       12.57 o
  -2   3  17       56.59       67.59        5.56 o
  -1   3  17     4530.97     4781.35       48.07 o
   0   3  17      241.03      255.69        7.03 o
   1   3  17       27.35       33.09        4.78 o
   2   3  17     1160.27     1116.17       13.37 o
   3   3  17      635.18      652.02       10.17 o
   4   3  17      765.75      725.18       14.96 o
   5   3  17      256.64      237.51       10.55 o
   6   3  17      726.49      707.14       19.67 o
   7   3  17       15.72       19.06       13.89 o
   8   3  17       36.79       32.57       22.07 o
  -9   4  17     1367.55     1292.46       44.81 o
  -8   4  17        7.45       13.84       25.67 o
  -7   4  17       99.46       64.36       11.88 o
  -6   4  17      155.11      164.75        8.64 o
  -5   4  17        5.06       11.21        9.79 o
  -4   4  17      108.21      105.20        7.19 o
  -3   4  17        7.36       10.39       10.54 o
  -2   4  17      104.19       99.17        7.14 o
  -1   4  17      599.83      643.40       11.62 o
   0   4  17      150.92      128.07        6.58 o
   1   4  17        7.20       14.11       10.73 o
   2   4  17      140.76      117.15        6.10 o
   3   4  17      729.77      753.45       11.51 o
   4   4  17       66.27       72.31        7.80 o
   5   4  17     2402.09     2493.15       34.08 o
   6   4  17       93.53       74.36       11.88 o
   7   4  17      255.42      257.13       15.56 o
   8   4  17        7.39       13.87       39.40 o
  -9   5  17       20.60        0.18       28.07 o
  -8   5  17       41.19       40.25       20.40 o
  -7   5  17      428.03      381.07       16.50 o
  -6   5  17      303.06      334.06       10.27 o
  -5   5  17      257.04      236.24        9.30 o
  -4   5  17     1219.24     1342.76       17.92 o
  -3   5  17      196.32      198.70        7.54 o
  -2   5  17     2768.73     2846.06       32.16 o
  -1   5  17      728.64      827.38       12.16 o
   0   5  17     1744.79     1859.58       20.77 o
   1   5  17       47.94       40.43        5.94 o
   2   5  17      690.38      713.49       13.45 o
   3   5  17      666.64      665.74       12.01 o
   4   5  17      235.01      229.70        9.14 o
   5   5  17      208.46      223.68       11.51 o
   6   5  17       21.41        4.28        9.72 o
   7   5  17      115.76      108.06       13.69 o
   8   5  17       15.87        7.35       31.33 o
  -8   6  17      951.72      950.93       29.67 o
  -7   6  17       33.32        8.77       14.96 o
  -6   6  17      208.29      186.49       10.05 o
  -5   6  17       45.54       31.92        7.13 o
  -4   6  17       70.86       64.89        6.93 o
  -3   6  17       94.49       93.61        6.85 o
  -2   6  17      339.62      380.91        8.86 o
  -1   6  17      426.74      426.96        9.63 o
   0   6  17       46.47       52.74        5.95 o
   1   6  17      241.20      263.80        8.08 o
   2   6  17      405.83      392.17        9.93 o
   3   6  17      200.13      185.01        8.41 o
   4   6  17      530.68      519.10       14.13 o
   5   6  17       19.95       11.27       14.45 o
   6   6  17      789.93      736.99       21.36 o
   7   6  17      345.56      376.04       17.04 o
   8   6  17      657.42      609.57       48.99 o
  -8   7  17      104.05      103.89       20.09 o
  -7   7  17       14.93       17.48        9.98 o
  -6   7  17      441.50      416.13       12.62 o
  -5   7  17     1399.80     1399.59       19.48 o
  -4   7  17       11.46        8.10       14.97 o
  -3   7  17      598.09      635.33       12.17 o
  -2   7  17     3781.25     3928.62       39.68 o
  -1   7  17     1075.31     1145.05       15.67 o
   0   7  17      540.56      510.19       11.29 o
   1   7  17     5901.71     6225.80       59.03 o
   2   7  17      820.01      869.32       14.05 o
   3   7  17      125.88      147.34        7.92 o
   4   7  17       44.14       55.06        9.26 o
   5   7  17      350.17      342.10       16.86 o
   6   7  17       52.45       71.64       14.26 o
   7   7  17      264.65      283.12       18.87 o
  -8   8  17       13.72       10.90       21.90 o
  -7   8  17      201.10      179.16       12.42 o
  -6   8  17       81.53       88.61        9.98 o
  -5   8  17      753.75      737.27       14.68 o
  -4   8  17      111.19      127.26        7.84 o
  -3   8  17      622.06      645.41       12.54 o
  -2   8  17       66.88       81.00        7.02 o
  -1   8  17       26.55       29.56        7.20 o
   0   8  17       -4.90        2.41       11.03 o
   1   8  17       85.30      105.47        7.36 o
   2   8  17        3.66       13.38        8.81 o
   3   8  17        3.76       21.62        8.93 o
   4   8  17       -4.55        0.06       12.61 o
   5   8  17      674.74      688.36       32.64 o
   6   8  17      159.78      147.06       16.32 o
   7   8  17     1395.60     1415.64       48.81 o
  -7   9  17      262.12      269.94       13.53 o
  -6   9  17      453.76      439.21       14.74 o
  -5   9  17      371.64      361.81       11.33 o
  -4   9  17     1100.41     1192.46       17.19 o
  -3   9  17      195.59      184.72        8.78 o
  -2   9  17      185.89      204.62        8.54 o
  -1   9  17       27.86       31.02        7.82 o
   0   9  17      888.80      977.78       14.84 o
   1   9  17     1176.20     1252.96       17.31 o
   2   9  17      534.03      511.83       12.04 o
   3   9  17       35.91       34.89        9.44 o
   4   9  17      185.51      175.79       11.76 o
   5   9  17      145.25      165.41       18.77 o
   6   9  17      607.23      593.11       23.24 o
  -7  10  17      111.12       96.19       12.54 o
  -6  10  17       17.53       23.00        9.42 o
  -5  10  17       95.54      101.47        9.76 o
  -4  10  17       12.97        3.46       19.94 o
  -3  10  17      649.43      695.98       13.61 o
  -2  10  17       37.92       39.90        7.40 o
  -1  10  17     1098.65     1164.86       16.89 o
   0  10  17       12.83       19.72       17.41 o
   1  10  17       90.86      103.49        8.27 o
   2  10  17      505.97      549.34       12.33 o
   3  10  17      146.74      150.79        9.89 o
   4  10  17      642.87      642.61       17.07 o
   5  10  17      322.14      300.36       21.72 o
   6  10  17      364.15      398.26       20.51 o
  -7  11  17      484.47      381.66       37.62 o
  -6  11  17       16.08       14.15       11.92 o
  -5  11  17      561.16      553.57       15.10 o
  -4  11  17        9.45       11.63       19.19 o
  -3  11  17      552.42      604.12       13.03 o
  -2  11  17      107.83      120.94        8.59 o
  -1  11  17      459.18      507.28       11.87 o
   0  11  17      670.42      674.26       14.08 o
   1  11  17      101.06      108.62        8.73 o
   2  11  17      455.24      458.38       12.15 o
   3  11  17      404.97      445.50       14.18 o
   4  11  17      176.04      136.75       13.79 o
   5  11  17      170.60      179.04       20.09 o
  -7  12  17       53.76      125.83       27.86 o
  -6  12  17       11.81       20.64       32.84 o
  -5  12  17        8.49        3.34       19.35 o
  -4  12  17      147.53      154.00       10.23 o
  -3  12  17      352.42      380.31       11.59 o
  -2  12  17       15.99        9.38        9.46 o
  -1  12  17       10.82        2.26       16.37 o
   0  12  17       82.05       85.90        8.78 o
   1  12  17       21.55       33.09        7.55 o
   2  12  17       47.59       43.88        8.86 o
   3  12  17       28.51       27.23       13.69 o
   4  12  17      534.28      511.85       16.96 o
   5  12  17      394.28      402.92       30.69 o
  -6  13  17     1048.32      928.84       39.42 o
  -5  13  17       15.68        9.19       10.46 o
  -4  13  17       45.17       53.74        9.85 o
  -3  13  17       36.82       47.13        9.35 o
  -2  13  17     1286.13     1314.40       20.14 o
  -1  13  17      635.31      677.62       14.42 o
   0  13  17      477.61      490.57       13.06 o
   1  13  17      151.21      151.21       10.31 o
   2  13  17      270.25      287.53       11.63 o
   3  13  17      124.19      129.53       12.52 o
   4  13  17      393.68      400.56       16.07 o
  -5  14  17      303.48      270.67       26.22 o
  -4  14  17      341.54      304.66       13.11 o
  -3  14  17       40.38       31.49       10.80 o
  -2  14  17       -3.83        1.30       12.55 o
  -1  14  17      265.20      246.72       11.64 o
   0  14  17       14.23       21.05        9.89 o
   1  14  17      520.69      502.26       14.31 o
   2  14  17       -4.31        7.81       12.83 o
   3  14  17       33.43       51.55       14.16 o
   4  14  17      667.53      677.37       28.06 o
  -4  15  17       13.59        1.21       25.60 o
  -3  15  17      226.66      237.56       12.35 o
  -2  15  17      393.72      380.89       13.60 o
  -1  15  17      122.60      118.75       11.07 o
   0  15  17       -2.50       10.63        8.99 o
   1  15  17     1171.82     1186.30       20.57 o
   2  15  17      -18.04        8.15       11.66 o
   3  15  17       51.02       34.08       21.75 o
  -2  16  17       -8.14        0.18       32.12 o
  -1  16  17      175.72      210.23       13.00 o
   0  16  17       44.78       28.95       11.59 o
   1  16  17      318.97      350.45       17.73 o
  -8   0  18      799.25      781.45       31.06 o
  -6   0  18       22.09       32.36       11.21 o
  -4   0  18      594.03      508.85       12.84 o
  -2   0  18     2773.50     2850.82       33.96 o
   0   0  18     2037.56     2030.81       26.24 o
   2   0  18     3800.86     3807.73       45.34 o
   4   0  18       25.80        7.53        9.89 o
   6   0  18      303.06      268.10       16.04 o
   8   0  18       -8.28        9.66       37.57 o
  -9   1  18       50.77       45.71       16.41 o
  -8   1  18      158.92      141.60       13.52 o
  -7   1  18       97.37       76.38       11.23 o
  -6   1  18      780.66      766.49       13.15 o
  -5   1  18       -4.11        4.88        7.81 o
  -4   1  18      249.31      230.98        6.86 o
  -3   1  18       64.39       64.57        4.77 o
  -2   1  18      286.93      299.65        5.98 o
  -1   1  18       19.17       18.27        5.46 o
   0   1  18      530.52      513.76        8.07 o
   1   1  18     2621.58     2670.28       23.08 o
   2   1  18     2106.84     2166.54       20.18 o
   3   1  18      213.82      190.20        6.38 o
   4   1  18      791.64      770.80       14.89 o
   5   1  18      861.89      832.93       17.90 o
   6   1  18      398.24      358.30       13.34 o
   7   1  18      447.46      422.20       15.12 o
   8   1  18     1707.19     1712.96       33.24 o
  -9   2  18      461.90      439.98       27.35 o
  -8   2  18       12.95        0.59       45.75 o
  -7   2  18     1059.56     1068.00       21.30 o
  -6   2  18      853.09      889.26       13.77 o
  -5   2  18      865.70      862.91       15.16 o
  -4   2  18      250.64      243.72        7.40 o
  -3   2  18     4834.56     4815.72       45.77 o
  -2   2  18      366.03      380.49        8.01 o
  -1   2  18      653.47      641.62       10.09 o
   0   2  18       40.23       39.33        4.43 o
   1   2  18     1414.84     1514.56       15.50 o
   2   2  18       -2.32        0.01        4.67 o
   3   2  18      154.63      158.05        5.80 o
   4   2  18      416.63      374.64       11.43 o
   5   2  18       28.47       35.08       14.16 o
   6   2  18      142.42      153.71       11.35 o
   7   2  18       27.31        6.03       13.92 o
   8   2  18      201.00      216.00       18.74 o
  -9   3  18      336.90      296.61       25.90 o
  -8   3  18      428.79      405.43       20.29 o
  -7   3  18      347.53      307.16       17.39 o
  -6   3  18       43.17       27.41        7.27 o
  -5   3  18       48.20       49.17        7.69 o
  -4   3  18       36.67       36.23        6.14 o
  -3   3  18      838.23      807.21       13.39 o
  -2   3  18     1584.02     1592.70       19.39 o
  -1   3  18      364.78      381.58        8.64 o
   0   3  18     1466.41     1481.09       19.29 o
   1   3  18      638.14      701.91       10.71 o
   2   3  18      110.69      105.44        6.02 o
   3   3  18      149.29      161.20        6.68 o
   4   3  18     1385.73     1418.55       22.67 o
   5   3  18      772.13      821.11       17.81 o
   6   3  18     1206.38     1240.15       25.17 o
   7   3  18      665.20      680.12       19.40 o
   8   3  18      149.82      141.05       21.88 o
  -9   4  18       46.82       43.24       20.03 o
  -8   4  18      441.61      402.47       20.85 o
  -7   4  18        2.43        6.96       11.23 o
  -6   4  18     2877.63     2877.59       34.16 o
  -5   4  18      194.42      190.11        9.41 o
  -4   4  18      676.43      696.13       13.49 o
  -3   4  18       98.41       90.64        6.99 o
  -2   4  18     6728.37     6869.51       75.23 o
  -1   4  18       -5.40        0.31       11.13 o
   0   4  18       55.22       63.32        6.23 o
   1   4  18       39.19       70.84        6.03 o
   2   4  18      687.39      809.97       12.66 o
   3   4  18       15.79       17.42        6.70 o
   4   4  18      696.22      669.57       16.66 o
   5   4  18      236.88      227.73       12.02 o
   6   4  18      117.87      112.15       11.83 o
   7   4  18       -0.67        1.69        4.55 o
   8   4  18      107.87      140.69       35.21 o
  -9   5  18       12.64       54.14      113.66 o
  -8   5  18        2.51       11.24       11.37 o
  -7   5  18       -1.91        6.11        8.43 o
  -6   5  18      101.43      110.27        9.40 o
  -5   5  18       48.75       33.05        8.23 o
  -4   5  18        6.37        6.52       12.14 o
  -3   5  18      652.45      693.71       13.20 o
  -2   5  18     1661.19     1775.00       20.46 o
  -1   5  18      103.66       98.49        6.69 o
   0   5  18      719.02      777.36       12.60 o
   1   5  18      805.32      857.76       13.32 o
   2   5  18      459.43      529.56       10.45 o
   3   5  18      934.74      943.96       15.05 o
   4   5  18      888.23      857.24       18.64 o
   5   5  18      809.52      833.12       18.78 o
   6   5  18     1874.45     1853.99       30.53 o
   7   5  18      285.00      238.79       16.44 o
  -8   6  18       70.93       70.84       14.82 o
  -7   6  18     1119.10     1078.73       21.72 o
  -6   6  18        7.77       15.58       15.28 o
  -5   6  18     1272.23     1261.73       19.78 o
  -4   6  18      360.23      373.73       10.00 o
  -3   6  18     1680.15     1693.45       21.10 o
  -2   6  18        9.79        3.74       12.32 o
  -1   6  18      743.91      762.98       12.94 o
   0   6  18        1.07        8.94        3.75 o
   1   6  18      262.55      233.41        8.67 o
   2   6  18       51.86       59.55        6.86 o
   3   6  18      110.05       90.15        7.95 o
   4   6  18       72.71       60.06        9.27 o
   5   6  18      911.22      868.27       24.78 o
   6   6  18       35.60       28.18       17.73 o
   7   6  18       31.94       24.37       13.23 o
  -8   7  18       14.30       29.76       16.71 o
  -7   7  18      162.61      130.16       11.85 o
  -6   7  18      181.67      163.89       10.30 o
  -5   7  18        0.24        0.92        3.25 o
  -4   7  18       91.62       70.63        7.74 o
  -3   7  18       31.07       30.84        6.96 o
  -2   7  18     1127.90     1206.70       16.38 o
  -1   7  18       -9.86        1.53       12.82 o
   0   7  18        8.56        6.02       11.97 o
   1   7  18     1027.42     1065.96       15.79 o
   2   7  18     1688.17     1848.97       21.46 o
   3   7  18      402.09      371.37       10.70 o
   4   7  18      640.34      653.65       16.19 o
   5   7  18      684.65      638.54       22.46 o
   6   7  18       14.53       34.21       21.21 o
   7   7  18      164.29      126.44       32.84 o
  -8   8  18      156.33      163.58       39.36 o
  -7   8  18      107.28       97.54       11.79 o
  -6   8  18      481.86      516.51       14.91 o
  -5   8  18       18.15       20.52        9.40 o
  -4   8  18     2946.66     2993.38       33.14 o
  -3   8  18      117.00      117.86        7.97 o
  -2   8  18      189.82      191.15        8.41 o
  -1   8  18      122.49      139.42        7.70 o
   0   8  18      111.46      107.14        7.62 o
   1   8  18      250.59      267.96        9.15 o
   2   8  18      209.10      233.12        8.94 o
   3   8  18      103.84      104.51        9.97 o
   4   8  18        2.17        3.13        9.87 o
   5   8  18       -4.36        0.31       21.63 o
   6   8  18      123.20      121.75       16.04 o
  -7   9  18        6.63        8.02       18.25 o
  -6   9  18       -3.76        2.53       12.61 o
  -5   9  18      182.56      170.62       10.62 o
  -4   9  18       20.83        6.67        9.24 o
  -3   9  18       67.02       87.44        7.90 o
  -2   9  18       46.46       44.17        7.36 o
  -1   9  18        7.93       17.53       14.03 o
   0   9  18      122.33      142.01        8.15 o
   1   9  18       82.82      113.92        7.99 o
   2   9  18      992.47     1002.83       16.49 o
   3   9  18      999.40     1010.67       18.27 o
   4   9  18      488.75      502.25       15.37 o
   5   9  18      380.84      357.53       22.89 o
   6   9  18      200.41      191.10       18.00 o
  -7  10  18      690.12      657.57       21.22 o
  -6  10  18      281.91      276.23       13.55 o
  -5  10  18      176.84      175.55       11.00 o
  -4  10  18      182.55      155.08        9.82 o
  -3  10  18     2218.01     2348.72       27.16 o
  -2  10  18      620.60      731.59       13.49 o
  -1  10  18      896.87      921.83       15.48 o
   0  10  18      795.81      935.82       15.09 o
   1  10  18      377.38      401.04       11.17 o
   2  10  18       -0.98        6.26        2.78 o
   3  10  18      425.66      445.95       14.39 o
   4  10  18      704.33      709.06       19.96 o
   5  10  18       77.35       78.83       18.94 o
  -7  11  18      115.43       99.44       28.53 o
  -6  11  18       12.38       20.99       19.64 o
  -5  11  18      156.75      156.43       11.22 o
  -4  11  18      290.99      291.15       11.26 o
  -3  11  18       40.50       42.01        9.41 o
  -2  11  18      328.11      364.64       10.93 o
  -1  11  18       21.54       14.20        9.17 o
   0  11  18     1649.36     1700.07       22.39 o
   1  11  18       -4.36        2.69       12.01 o
   2  11  18       60.02       53.77        8.95 o
   3  11  18      223.07      217.50       12.87 o
   4  11  18      365.11      329.96       15.01 o
   5  11  18       35.85       37.66       16.82 o
  -6  12  18      355.12      343.12       22.33 o
  -5  12  18       25.14       32.86       12.48 o
  -4  12  18       27.99       24.81        9.89 o
  -3  12  18      102.25       95.75        9.64 o
  -2  12  18     1028.80     1050.13       17.76 o
  -1  12  18      169.69      175.13       10.00 o
   0  12  18      861.05      892.77       16.40 o
   1  12  18        9.77        0.19       19.01 o
   2  12  18      236.26      217.54       11.20 o
   3  12  18       37.24       37.16       11.26 o
   4  12  18      144.78      169.74       13.16 o
  -5  13  18       26.14        9.78       11.75 o
  -4  13  18        1.14        5.90        7.28 o
  -3  13  18       -4.86        0.89       14.51 o
  -2  13  18      605.37      605.18       14.59 o
  -1  13  18      120.92       94.85       10.23 o
   0  13  18      603.52      626.57       14.70 o
   1  13  18       23.86       21.89       11.76 o
   2  13  18       39.41       30.36        9.90 o
   3  13  18      103.18      110.89       12.69 o
   4  13  18      148.27      145.03       14.10 o
  -5  14  18      194.63      150.79       36.69 o
  -4  14  18      151.92      139.51       11.68 o
  -3  14  18       60.17       62.97       10.55 o
  -2  14  18       15.33        5.80       13.19 o
  -1  14  18      464.38      484.79       13.77 o
   0  14  18        6.15       10.36       14.84 o
   1  14  18      383.43      354.60       13.29 o
   2  14  18        3.84       13.32       13.61 o
   3  14  18      120.26       95.01       13.93 o
   4  14  18       41.48       27.97       22.54 o
  -4  15  18       77.63      106.42       34.68 o
  -3  15  18       71.03       81.00       14.69 o
  -2  15  18      725.58      711.80       16.96 o
  -1  15  18       15.47       20.85       12.55 o
   0  15  18       29.80       30.37       10.55 o
   1  15  18       85.44       66.84       11.24 o
   2  15  18      594.57      617.64       20.79 o
   0  16  18      219.59      157.22       34.57 o
   1  16  18      -87.46       12.20       19.76 o
  -9   0  19      543.40      522.23       42.64 o
  -7   0  19      217.87      165.41       18.30 o
  -5   0  19       46.99       32.64       10.49 o
  -3   0  19      149.57      122.98        7.61 o
  -1   0  19     1325.58     1378.22       19.38 o
   1   0  19       40.00       31.09        7.85 o
   3   0  19     4907.04     4891.34       57.81 o
   5   0  19     1686.21     1742.41       32.38 o
   7   0  19       88.83      104.86       15.65 o
  -9   1  19       33.73        6.36       20.04 o
  -8   1  19      124.65      125.74       16.17 o
  -7   1  19      711.07      713.92       20.52 o
  -6   1  19      317.74      309.38        9.62 o
  -5   1  19      850.30      863.38       14.98 o
  -4   1  19     1737.52     1882.23       18.72 o
  -3   1  19     6614.34     6472.53       61.10 o
  -2   1  19      470.89      480.66        8.35 o
  -1   1  19        7.74        7.73        7.53 o
   0   1  19      956.18      960.72       11.25 o
   1   1  19      746.26      817.69       10.04 o
   2   1  19       85.05       87.26        5.44 o
   3   1  19       19.61       20.43        6.71 o
   4   1  19      146.94      155.16        8.41 o
   5   1  19      434.42      409.21       12.38 o
   6   1  19       -0.72        6.68        2.86 o
   7   1  19      419.85      394.24       16.84 o
   8   1  19      163.09      128.30       35.21 o
  -9   2  19        2.88        1.31       18.11 o
  -8   2  19      152.16      114.19       19.74 o
  -7   2  19      341.32      314.33       13.82 o
  -6   2  19       51.42       68.79        7.43 o
  -5   2  19      925.15      940.97       15.99 o
  -4   2  19      195.80      205.84        7.84 o
  -3   2  19      158.50      177.77        7.12 o
  -2   2  19      159.48      160.26        7.00 o
  -1   2  19      461.80      461.26        9.87 o
   0   2  19     3763.79     3817.76       37.03 o
   1   2  19       66.92       79.55        5.47 o
   2   2  19     2800.29     2837.65       30.32 o
   3   2  19      383.86      368.04        9.08 o
   4   2  19     3824.54     3871.56       59.66 o
   5   2  19       -5.60        0.38       21.80 o
   6   2  19     1396.86     1443.45       31.52 o
   7   2  19      169.71      197.93       14.27 o
  -9   3  19       82.30       69.74       29.45 o
  -8   3  19       34.82       50.73       14.63 o
  -7   3  19      400.08      407.88       16.49 o
  -6   3  19      845.05      839.91       16.25 o
  -5   3  19     1479.05     1445.66       21.11 o
  -4   3  19     2370.16     2437.06       27.00 o
  -3   3  19       56.36       64.17        6.37 o
  -2   3  19     1823.99     1849.86       21.75 o
  -1   3  19      422.78      430.37        9.65 o
   0   3  19      555.80      554.86       11.75 o
   1   3  19      225.44      191.09        8.22 o
   2   3  19       49.97       45.67        6.15 o
   3   3  19       13.73       12.59        7.01 o
   4   3  19        4.32        6.96       13.86 o
   5   3  19       73.60       77.26       10.57 o
   6   3  19      201.02      183.29       14.17 o
   7   3  19      588.71      554.23       20.33 o
  -8   4  19       41.71       10.72       13.76 o
  -7   4  19      248.55      227.36       13.49 o
  -6   4  19      105.47      109.95        8.93 o
  -5   4  19      198.64      196.96        9.28 o
  -4   4  19       -0.16        0.35        2.54 o
  -3   4  19       14.13        7.93        7.84 o
  -2   4  19      126.00      127.14        7.39 o
  -1   4  19     1194.17     1228.05       17.42 o
   0   4  19      844.63      886.38       14.40 o
   1   4  19     6288.24     6518.69       62.44 o
   2   4  19       66.27       62.89        6.89 o
   3   4  19      509.08      529.83       10.69 o
   4   4  19       29.78       12.01       10.28 o
   5   4  19      988.20      977.71       20.37 o
   6   4  19       14.99        0.38       16.29 o
   7   4  19      600.52      603.88       20.63 o
  -8   5  19      118.99      154.97       16.83 o
  -7   5  19       23.14       23.34       12.41 o
  -6   5  19     1150.87     1113.00       20.69 o
  -5   5  19     1785.62     1708.58       26.15 o
  -4   5  19      357.87      360.47       10.60 o
  -3   5  19       11.98       11.73       15.26 o
  -2   5  19      130.27      134.51        7.68 o
  -1   5  19      860.19      864.11       13.99 o
   0   5  19     1088.58     1190.18       15.90 o
   1   5  19      257.94      282.97        8.64 o
   2   5  19      380.02      410.20       10.03 o
   3   5  19      680.77      687.82       13.55 o
   4   5  19        3.55        4.93       12.18 o
   5   5  19      235.73      193.70       15.64 o
   6   5  19      173.44      147.84       14.89 o
   7   5  19      427.70      399.97       21.25 o
  -8   6  19       57.50       58.07       17.53 o
  -7   6  19      137.40      145.05       11.53 o
  -6   6  19       14.38        9.21       10.45 o
  -5   6  19      301.78      295.08       10.98 o
  -4   6  19      224.37      243.82        8.98 o
  -3   6  19        5.54        1.33       10.63 o
  -2   6  19      943.50      993.96       14.92 o
  -1   6  19       94.74      130.74        7.10 o
   0   6  19     1751.41     1816.09       21.77 o
   1   6  19      207.77      213.94        8.52 o
   2   6  19      332.13      340.70        9.88 o
   3   6  19      372.97      379.91       10.63 o
   4   6  19     1364.85     1369.22       26.12 o
   5   6  19        3.92       19.58       12.17 o
   6   6  19      674.82      655.77       23.64 o
   7   6  19       -0.09        0.90        5.92 o
  -8   7  19      227.39      210.07       25.85 o
  -7   7  19      213.74      188.53       12.64 o
  -6   7  19       81.30       88.46        9.80 o
  -5   7  19        2.42       11.49        7.94 o
  -4   7  19      282.93      271.69        9.97 o
  -3   7  19     2314.94     2397.75       27.16 o
  -2   7  19     1062.06     1094.79       16.14 o
  -1   7  19       70.16       71.66        7.24 o
   0   7  19      408.28      450.93       10.48 o
   1   7  19      649.20      660.24       13.20 o
   2   7  19      677.46      726.93       13.80 o
   3   7  19       30.42       32.45        9.64 o
   4   7  19       44.01       34.82       12.84 o
   5   7  19        5.88        6.56       15.94 o
   6   7  19       54.81       38.58       15.92 o
  -7   8  19        3.67        2.05       16.11 o
  -6   8  19       16.74        7.17       11.87 o
  -5   8  19      321.86      356.24       11.76 o
  -4   8  19       70.21       88.79        8.31 o
  -3   8  19      487.62      507.49       11.73 o
  -2   8  19      136.42      130.72        8.21 o
  -1   8  19     1485.98     1541.40       20.01 o
   0   8  19        3.83       10.61        9.52 o
   1   8  19      249.20      232.39        9.42 o
   2   8  19       24.00       22.67        8.85 o
   3   8  19     2159.62     2139.97       28.73 o
   4   8  19      221.14      218.86       12.58 o
   5   8  19      666.82      631.68       27.52 o
   6   8  19       -9.59        7.68       40.14 o
  -7   9  19      300.18      264.30       16.32 o
  -6   9  19      470.03      457.08       14.40 o
  -5   9  19      609.10      582.50       15.20 o
  -4   9  19      404.20      455.96       11.72 o
  -3   9  19     1556.86     1571.33       21.37 o
  -2   9  19      179.93      176.27        9.10 o
  -1   9  19       17.33        9.87        9.10 o
   0   9  19       23.21       24.87        9.30 o
   1   9  19      587.94      573.23       13.03 o
   2   9  19       30.91       35.14        8.82 o
   3   9  19       24.47       10.29        9.52 o
   4   9  19        5.25        0.64       17.91 o
   5   9  19      297.70      274.00       22.17 o
  -7  10  19      200.00      118.95       30.55 o
  -6  10  19       55.21       45.79       11.72 o
  -5  10  19      136.33      136.28       11.05 o
  -4  10  19      102.94       79.22        9.40 o
  -3  10  19      155.87      136.95        9.55 o
  -2  10  19      588.24      589.33       13.35 o
  -1  10  19       -9.56        0.79       15.74 o
   0  10  19     1171.25     1256.97       18.21 o
   1  10  19       67.96       93.35        8.57 o
   2  10  19     1208.69     1250.16       19.12 o
   3  10  19        8.16       10.65       24.12 o
   4  10  19     1125.79     1080.56       23.11 o
   5  10  19      126.07       89.75       20.14 o
  -6  11  19       48.05       37.46       12.04 o
  -5  11  19     1414.49     1485.90       23.72 o
  -4  11  19      134.89      131.47       10.23 o
  -3  11  19        1.42        6.22        6.85 o
  -2  11  19      103.17      103.19        9.18 o
  -1  11  19      583.99      613.69       13.52 o
   0  11  19      438.58      406.44       12.44 o
   1  11  19       32.97       39.80        8.75 o
   2  11  19       43.71       35.77        8.94 o
   3  11  19       14.24       25.76       12.74 o
   4  11  19       78.21       84.81       12.53 o
   5  11  19      105.90      119.74       39.44 o
  -6  12  19       23.97       31.79       14.83 o
  -5  12  19      386.65      421.01       14.57 o
  -4  12  19        8.67       10.22       20.46 o
  -3  12  19       26.77       33.14        9.34 o
  -2  12  19       53.99       54.79        9.39 o
  -1  12  19      284.14      280.81       11.34 o
   0  12  19       95.98      118.07        9.83 o
   1  12  19     1497.09     1544.61       22.04 o
   2  12  19       11.92        7.23       18.32 o
   3  12  19      320.13      315.15       16.27 o
   4  12  19       19.53       18.45       10.62 o
  -5  13  19      706.75      662.82       33.51 o
  -4  13  19       61.52       61.82       10.39 o
  -3  13  19       95.60       98.11       10.59 o
  -2  13  19      241.67      230.32       11.66 o
  -1  13  19      536.34      497.57       14.27 o
   0  13  19      112.04      113.75       10.44 o
   1  13  19       36.93       43.04       10.71 o
   2  13  19       -1.44        8.51        8.21 o
   3  13  19      112.52      126.95       13.47 o
   4  13  19        3.02        0.43       37.14 o
  -4  14  19       -2.07       14.46       17.37 o
  -3  14  19       33.64       28.79       10.47 o
  -2  14  19       55.51       54.85       10.50 o
  -1  14  19       15.87       16.37       12.92 o
   0  14  19      133.34      130.96       11.14 o
   1  14  19        9.37        7.15       23.33 o
   2  14  19      222.30      226.66       12.42 o
   3  14  19       -1.64        4.97       19.32 o
  -2  15  19       31.78       19.10       14.82 o
  -1  15  19       26.54       44.24       12.12 o
   0  15  19       -2.29        1.36       10.54 o
   1  15  19      746.41      668.48       29.19 o
  -8   0  20      933.70      827.31       52.46 o
  -6   0  20     1161.74     1074.01       24.83 o
  -4   0  20      229.68      295.25       11.66 o
  -2   0  20       47.31       34.99        6.63 o
   0   0  20     2646.57     2619.21       36.64 o
   2   0  20      155.33      160.36        8.50 o
   4   0  20      252.95      270.99       14.58 o
   6   0  20     1392.08     1350.78       30.90 o
  -9   1  20       97.70       61.92       22.19 o
  -8   1  20       59.26       38.06       18.34 o
  -7   1  20        4.89        1.95       24.35 o
  -6   1  20      186.15      184.92       11.51 o
  -5   1  20        1.50        6.02        7.93 o
  -4   1  20        9.16       11.47       13.03 o
  -3   1  20     1351.39     1361.73       16.77 o
  -2   1  20     3158.40     3195.59       31.58 o
  -1   1  20     2452.81     2438.22       24.46 o
   0   1  20     3639.96     3716.64       32.41 o
   1   1  20     2099.38     2167.15       20.68 o
   2   1  20     1570.78     1640.69       16.93 o
   3   1  20      857.61      869.78       13.52 o
   4   1  20      686.80      685.69       16.10 o
   5   1  20      436.78      464.14       13.97 o
   6   1  20        9.08        7.02       26.84 o
   7   1  20        7.58        7.43       27.86 o
  -9   2  20      148.67      113.12       31.57 o
  -8   2  20       54.31       50.42       18.35 o
  -7   2  20     1399.72     1349.34       32.84 o
  -6   2  20       25.17       21.09       10.11 o
  -5   2  20     1052.42     1080.20       17.46 o
  -4   2  20      231.55      221.25        8.51 o
  -3   2  20     1169.18     1169.96       16.56 o
  -2   2  20       63.92       74.50        6.41 o
  -1   2  20     1460.47     1558.06       18.76 o
   0   2  20      538.40      534.57       11.07 o
   1   2  20      279.20      298.27        8.13 o
   2   2  20      191.50      183.67        7.42 o
   3   2  20        3.45        2.67        7.51 o
   4   2  20       14.40        7.19       10.43 o
   5   2  20      567.73      578.09       18.13 o
   6   2  20       79.32       76.32       15.05 o
   7   2  20      877.32      804.81       25.12 o
  -8   3  20      148.11      118.93       20.43 o
  -7   3  20       53.06       53.08       12.49 o
  -6   3  20      215.56      207.76       10.11 o
  -5   3  20      161.46      167.95        9.01 o
  -4   3  20     1309.94     1315.25       18.17 o
  -3   3  20     1779.50     1868.45       21.87 o
  -2   3  20       40.73       60.05        6.37 o
  -1   3  20     1170.59     1198.00       16.44 o
   0   3  20      114.43      106.46        7.48 o
   1   3  20     2190.62     2234.44       26.71 o
   2   3  20     1921.11     1908.01       24.38 o
   3   3  20      794.78      775.03       13.72 o
   4   3  20      416.07      441.63       15.11 o
   5   3  20       34.78       34.67       14.16 o
   6   3  20      589.80      555.69       17.97 o
   7   3  20       44.05       39.71       14.44 o
  -8   4  20      423.55      377.97       19.34 o
  -7   4  20      117.20       94.40       10.87 o
  -6   4  20      880.43      847.11       17.26 o
  -5   4  20      301.40      330.30       10.51 o
  -4   4  20      423.59      399.47       10.66 o
  -3   4  20      342.22      355.45        9.60 o
  -2   4  20      881.72      874.81       15.15 o
  -1   4  20        5.02        0.77        8.14 o
   0   4  20      387.42      383.27       10.33 o
   1   4  20       21.57        1.02        7.84 o
   2   4  20       -1.04        6.96        4.63 o
   3   4  20       78.73       77.62        7.72 o
   4   4  20      132.34       99.40       15.91 o
   5   4  20      135.33      143.51       13.28 o
   6   4  20      153.54      149.77       14.97 o
   7   4  20        3.81        0.01       17.17 o
  -8   5  20       66.38       72.66       16.18 o
  -7   5  20       21.36       24.58       12.29 o
  -6   5  20      601.22      616.42       15.44 o
  -5   5  20      179.79      176.28       10.38 o
  -4   5  20     1290.26     1236.00       19.57 o
  -3   5  20      688.32      703.81       14.22 o
  -2   5  20       36.02       38.33        7.08 o
  -1   5  20      100.10       92.22        7.68 o
   0   5  20     1236.21     1239.33       17.45 o
   1   5  20     1787.33     1877.71       22.34 o
   2   5  20     2599.80     2547.96       29.66 o
   3   5  20     2037.40     1995.88       25.04 o
   4   5  20        8.13       11.14       28.80 o
   5   5  20     1257.82     1247.91       29.55 o
   6   5  20      401.44      368.46       19.91 o
   7   5  20      607.74      618.05       44.99 o
  -8   6  20       21.41        6.33       21.42 o
  -7   6  20      178.66      139.31       13.12 o
  -6   6  20       85.23       64.44       10.29 o
  -5   6  20      152.54      152.80       10.40 o
  -4   6  20       -8.29        0.82       13.53 o
  -3   6  20      868.81      843.54       15.02 o
  -2   6  20      102.00      107.72        7.48 o
  -1   6  20      447.97      465.29       10.86 o
   0   6  20      143.19      131.14        8.05 o
   1   6  20      130.82      140.80        8.14 o
   2   6  20       -4.04        0.02        9.22 o
   3   6  20      142.26      153.23       10.36 o
   4   6  20       47.26       42.91       11.41 o
   5   6  20       82.26       82.80       14.81 o
   6   6  20       53.89       34.22       15.96 o
  -8   7  20      120.79      139.85       39.91 o
  -7   7  20      193.11      173.40       12.96 o
  -6   7  20      710.04      722.50       15.08 o
  -5   7  20       44.33       44.42        9.03 o
  -4   7  20       14.36       22.46        8.02 o
  -3   7  20      662.02      622.14       13.60 o
  -2   7  20     1425.40     1512.49       19.62 o
  -1   7  20      363.23      360.51       10.35 o
   0   7  20      484.73      519.96       11.52 o
   1   7  20     3160.93     3247.95       37.30 o
   2   7  20      344.63      358.70       10.71 o
   3   7  20      632.83      600.27       15.03 o
   4   7  20     1190.77     1204.90       24.98 o
   5   7  20       59.40       64.98       15.06 o
   6   7  20       42.21       11.63       15.67 o
  -7   8  20      154.16      128.87       14.22 o
  -6   8  20      985.63      884.75       18.26 o
  -5   8  20       45.28       40.28        9.50 o
  -4   8  20      163.08      164.56        9.49 o
  -3   8  20        0.64        9.70        2.46 o
  -2   8  20     1862.38     1912.52       23.60 o
  -1   8  20      224.48      194.01        9.38 o
   0   8  20      130.07      145.72        8.54 o
   1   8  20      125.82      126.06        8.71 o
   2   8  20       47.97       40.00        8.23 o
   3   8  20        5.48        0.57       21.90 o
   4   8  20       98.53       86.06       13.06 o
   5   8  20        2.28        0.15       14.88 o
   6   8  20      805.32      734.01       31.58 o
  -7   9  20      386.09      363.49       23.36 o
  -6   9  20      183.06      177.49       11.77 o
  -5   9  20       31.84       29.84        9.96 o
  -4   9  20       46.29       44.96        8.68 o
  -3   9  20       41.23       54.37        8.42 o
  -2   9  20      572.23      579.77       13.09 o
  -1   9  20      891.03      891.49       15.97 o
   0   9  20      321.14      339.55       10.79 o
   1   9  20      358.81      369.73       11.28 o
   2   9  20      145.89      161.79        9.47 o
   3   9  20      336.58      332.57       13.82 o
   4   9  20     1327.83     1358.54       31.09 o
   5   9  20       20.78       34.20       26.27 o
  -7  10  20      964.64      864.97       53.41 o
  -6  10  20       14.29        7.28       15.30 o
  -5  10  20      257.73      224.93       12.63 o
  -4  10  20       35.58       20.63        9.29 o
  -3  10  20     1279.07     1284.08       19.75 o
  -2  10  20       52.48       46.32        8.72 o
  -1  10  20       19.67       22.84       10.52 o
   0  10  20      299.26      311.20       11.05 o
   1  10  20        2.33        0.10        7.95 o
   2  10  20       48.34       56.19        9.04 o
   3  10  20       33.60       24.76       13.66 o
   4  10  20       57.20       61.51       17.69 o
   5  10  20      455.69      498.02       31.54 o
  -6  11  20      253.38      241.06       21.22 o
  -5  11  20       15.93        4.07       13.79 o
  -4  11  20      463.61      505.38       13.70 o
  -3  11  20       99.95      101.01        9.97 o
  -2  11  20       21.22       29.51       11.58 o
  -1  11  20      289.65      276.68       11.28 o
   0  11  20     1017.38      955.82       17.88 o
   1  11  20      155.24      151.52       10.20 o
   2  11  20      963.42      972.06       18.06 o
   3  11  20      355.15      327.43       15.01 o
   4  11  20      253.07      238.53       16.31 o
  -5  12  20      101.60      101.59       12.01 o
  -4  12  20      324.96      306.52       12.81 o
  -3  12  20      123.31      121.60       10.68 o
  -2  12  20        4.28        9.94       10.87 o
  -1  12  20       35.37       52.23        9.93 o
   0  12  20      749.91      698.10       16.02 o
   1  12  20       -8.74        0.00       17.31 o
   2  12  20       72.33       65.94       10.28 o
   3  12  20       15.81        9.10       14.79 o
   4  12  20       -8.18        2.05       78.13 o
  -5  13  20      155.78      201.46       36.71 o
  -4  13  20       76.02      113.03       11.03 o
  -3  13  20      695.37      708.63       16.31 o
  -2  13  20        3.86        5.32       10.98 o
  -1  13  20        0.75        6.89        2.90 o
   0  13  20      675.43      728.94       16.01 o
   1  13  20       51.46       55.56       10.46 o
   2  13  20      712.06      690.13       16.58 o
   3  13  20      406.77      375.31       21.08 o
   4  13  20        1.39       32.90       13.93 o
  -3  14  20        8.46       38.52       28.47 o
  -2  14  20       69.97       66.93       11.06 o
  -1  14  20       34.07       26.71       12.99 o
   0  14  20       35.51       32.50       12.79 o
   1  14  20       14.03        6.98       13.72 o
   2  14  20      -15.58        2.44       17.17 o
   0  15  20      233.86      166.75       35.19 o
   1  15  20      280.16      260.38       36.33 o
  -7   0  21       75.26       85.28       27.99 o
  -5   0  21     2183.13     2263.60       42.32 o
  -3   0  21      340.02      365.65       12.99 o
  -1   0  21     1183.79     1136.66       18.71 o
   1   0  21     1838.88     1748.87       25.62 o
   3   0  21     1339.04     1344.30       21.50 o
   5   0  21     1482.79     1457.91       42.58 o
   7   0  21       -0.17        9.37       12.21 o
  -8   1  21      -22.26        8.68       26.22 o
  -7   1  21     1487.53     1310.04       34.59 o
  -6   1  21      251.28      250.77       14.03 o
  -5   1  21      161.14      189.06        9.95 o
  -4   1  21      134.93      117.15        9.27 o
  -3   1  21     2161.95     2154.86       27.04 o
  -2   1  21        4.64        1.75       10.13 o
  -1   1  21      183.76      174.39        7.69 o
   0   1  21       53.03        1.51        6.72 o
   1   1  21      725.69      652.42       11.67 o
   2   1  21      120.73      102.79        6.75 o
   3   1  21      121.94      118.57        8.05 o
   4   1  21      121.37      109.90       10.99 o
   5   1  21     1561.27     1501.46       28.75 o
   6   1  21      252.83      217.78       15.37 o
   7   1  21      377.79      368.77       19.61 o
  -8   2  21      157.03      163.63       20.69 o
  -7   2  21      263.02      252.50       17.32 o
  -6   2  21      223.87      185.88       12.20 o
  -5   2  21       68.49       58.82        8.43 o
  -4   2  21     1743.05     1700.29       21.95 o
  -3   2  21      965.67      960.52       15.25 o
  -2   2  21      535.58      551.38       11.24 o
  -1   2  21       45.96       43.31        6.50 o
   0   2  21     2206.87     2189.84       25.54 o
   1   2  21      381.58      425.86        9.88 o
   2   2  21       79.75       67.55        7.33 o
   3   2  21      305.45      318.50        9.17 o
   4   2  21     1133.90     1175.93       21.05 o
   5   2  21      248.90      195.36       14.54 o
   6   2  21      597.40      566.01       22.38 o
   7   2  21       18.71       18.29       18.39 o
  -8   3  21      178.91      149.03       21.59 o
  -7   3  21        7.63        3.75       21.91 o
  -6   3  21       -4.50        3.91       15.69 o
  -5   3  21      304.34      264.27       10.12 o
  -4   3  21        8.65       13.82       13.56 o
  -3   3  21      200.11      183.12        8.40 o
  -2   3  21       18.64       24.27        6.96 o
  -1   3  21      431.13      480.92       10.23 o
   0   3  21       -4.55        5.99       10.48 o
   1   3  21      359.82      349.96       10.34 o
   2   3  21       28.44       32.00        8.37 o
   3   3  21     1553.17     1552.08       20.86 o
   4   3  21      317.31      305.16       16.33 o
   5   3  21       48.00       70.52       12.77 o
   6   3  21       82.95       67.65       14.57 o
   7   3  21      620.91      561.60       26.68 o
  -8   4  21       42.24       30.40       19.55 o
  -7   4  21      142.51      127.22       12.82 o
  -6   4  21      248.21      240.23       11.06 o
  -5   4  21       38.68       19.60        7.77 o
  -4   4  21      200.62      211.33        9.01 o
  -3   4  21     2844.88     2901.37       34.15 o
  -2   4  21      173.42      189.84        8.10 o
  -1   4  21     1835.22     1932.53       23.79 o
   0   4  21       -9.87        0.19       11.02 o
   1   4  21     4127.63     4323.89       45.51 o
   2   4  21        4.21        2.18        8.44 o
   3   4  21      948.96      927.13       19.02 o
   4   4  21       96.34       91.37       15.96 o
   5   4  21       55.20       70.23       13.85 o
   6   4  21      100.68       97.22       16.14 o
  -8   5  21      186.40      185.89       18.93 o
  -7   5  21       10.12        6.12       21.15 o
  -6   5  21      335.88      299.31       13.03 o
  -5   5  21      553.59      511.10       14.77 o
  -4   5  21      153.05      166.46        9.34 o
  -3   5  21       17.29       18.91        9.23 o
  -2   5  21      -12.82        0.13       18.00 o
  -1   5  21      257.35      287.22        9.62 o
   0   5  21        9.30        1.43       12.63 o
   1   5  21       18.09        0.66        9.59 o
   2   5  21       12.91        3.51       16.05 o
   3   5  21     1821.75     1808.80       27.52 o
   4   5  21      377.28      378.86       17.51 o
   5   5  21      214.24      180.29       16.60 o
   6   5  21      511.34      482.01       21.99 o
  -7   6  21        2.50        5.78        9.82 o
  -6   6  21      189.00      179.62       10.85 o
  -5   6  21      182.15      203.81       11.08 o
  -4   6  21      444.71      449.82       12.39 o
  -3   6  21       50.75       75.61        8.12 o
  -2   6  21       59.26       63.41        8.19 o
  -1   6  21      739.86      787.39       14.06 o
   0   6  21     2149.50     2242.23       25.86 o
   1   6  21      273.28      292.01        9.78 o
   2   6  21     1166.14     1194.72       18.06 o
   3   6  21      100.79      118.11       10.58 o
   4   6  21      350.63      349.16       17.84 o
   5   6  21      128.67      125.59       16.08 o
   6   6  21        7.69       18.77       25.64 o
  -7   7  21      149.29      141.35       14.04 o
  -6   7  21        1.61        7.09        8.06 o
  -5   7  21       40.43       38.65        9.26 o
  -4   7  21      400.69      364.44       11.69 o
  -3   7  21      351.03      366.50       10.88 o
  -2   7  21       -4.62        0.44       10.60 o
  -1   7  21       18.48       26.55        8.55 o
   0   7  21       53.18       60.97        7.75 o
   1   7  21       19.46        8.92        8.73 o
   2   7  21       10.25       16.53       18.99 o
   3   7  21        2.15       11.80        8.87 o
   4   7  21      833.43      785.19       24.73 o
   5   7  21      379.24      422.61       19.97 o
   6   7  21      258.40      207.70       26.30 o
  -7   8  21       21.80        3.41       17.60 o
  -6   8  21      418.13      435.41       13.19 o
  -5   8  21      616.25      583.06       15.65 o
  -4   8  21       79.74       93.87        9.05 o
  -3   8  21        9.66       15.82       18.77 o
  -2   8  21       71.53       70.02        8.43 o
  -1   8  21     2767.92     2881.56       31.90 o
   0   8  21      346.76      395.18       10.98 o
   1   8  21     1856.85     1952.97       24.14 o
   2   8  21       71.61       86.00        8.92 o
   3   8  21      279.14      252.34       13.24 o
   4   8  21       57.17       53.14       17.29 o
   5   8  21      836.48      778.93       26.36 o
  -7   9  21      607.80      547.14       42.23 o
  -6   9  21       13.20       21.77       10.84 o
  -5   9  21       51.84       78.54       10.37 o
  -4   9  21        5.81       16.90       12.27 o
  -3   9  21       60.02       57.39        8.79 o
  -2   9  21       36.01       29.40        9.52 o
  -1   9  21       82.13       71.08        8.85 o
   0   9  21       27.30       25.11        8.47 o
   1   9  21       29.61       34.55        8.59 o
   2   9  21       93.41       88.97        9.43 o
   3   9  21      173.83      154.47       12.41 o
   4   9  21      107.79      112.59       15.60 o
   5   9  21      155.06      192.92       21.60 o
  -6  10  21      121.73      101.32       12.17 o
  -5  10  21        2.14       18.67       10.54 o
  -4  10  21      951.47      918.11       18.13 o
  -3  10  21      383.64      360.65       12.42 o
  -2  10  21      870.72      844.34       16.68 o
  -1  10  21      522.61      549.67       13.38 o
   0  10  21     1490.24     1545.86       21.76 o
   1  10  21       92.25       95.20        9.43 o
   2  10  21      197.05      177.10       10.75 o
   3  10  21       14.40        3.11       13.22 o
   4  10  21      139.03      135.62       14.94 o
  -5  11  21      266.68      234.80       13.54 o
  -4  11  21       33.12       27.70       11.97 o
  -3  11  21       44.32       59.66       11.26 o
  -2  11  21        7.71       14.20       15.56 o
  -1  11  21        6.49        4.12       13.94 o
   0  11  21      104.33      107.83       10.07 o
   1  11  21      128.66      137.83       10.39 o
   2  11  21       18.08       10.38       12.13 o
   3  11  21      716.59      702.61       19.48 o
   4  11  21       16.96        9.98       25.40 o
  -5  12  21       72.64       37.29       33.32 o
  -4  12  21       46.96       38.97       12.99 o
  -3  12  21      852.68      841.01       18.03 o
  -2  12  21       89.61      108.83       10.52 o
  -1  12  21      216.63      203.35       11.49 o
   0  12  21       49.93       46.11       10.01 o
   1  12  21       26.94       26.15       12.16 o
   2  12  21       18.24       16.10       10.82 o
   3  12  21      181.94      189.93       14.28 o
  -4  13  21      391.88      336.39       29.13 o
  -3  13  21       31.05        2.51       11.38 o
  -2  13  21       28.04       38.71       11.62 o
  -1  13  21       38.96       28.30       11.34 o
   0  13  21       11.30       17.24       22.94 o
   1  13  21       79.96       75.87       12.42 o
   2  13  21      145.69      115.66       12.84 o
   3  13  21      340.99      345.21       27.84 o
  -1  14  21      169.94      180.99       15.87 o
   0  14  21      313.24      319.50       19.56 o
   1  14  21       16.81       14.36       20.16 o
  -6   0  22      915.35      842.22       49.05 o
  -4   0  22     1682.90     1620.00       44.40 o
  -2   0  22       30.13       17.36       11.04 o
   0   0  22      240.18      261.60       10.67 o
   2   0  22     1621.98     1615.01       30.19 o
   4   0  22      143.60      162.77       20.27 o
   6   0  22     2508.29     2439.19       68.02 o
  -7   1  22      315.25      246.34       23.56 o
  -6   1  22      399.00      427.95       19.14 o
  -5   1  22      110.94       95.48        9.82 o
  -4   1  22     1207.65     1196.81       20.56 o
  -3   1  22      638.96      630.86       14.80 o
  -2   1  22      285.16      287.12        9.77 o
  -1   1  22      533.52      551.10       11.41 o
   0   1  22      796.00      820.54       13.92 o
   1   1  22       22.84       11.62        6.30 o
   2   1  22       96.04       99.32        6.97 o
   3   1  22      243.11      248.40        9.24 o
   4   1  22      146.12      128.93       11.74 o
   5   1  22       19.94        5.55       15.15 o
   6   1  22       91.23       79.96       16.17 o
   7   1  22       83.10       71.66       27.91 o
  -8   2  22      257.13      263.11       23.59 o
  -7   2  22       -4.46        9.83       21.17 o
  -6   2  22      284.95      268.43       14.87 o
  -5   2  22       82.73       69.78        9.61 o
  -4   2  22     1516.50     1568.70       21.92 o
  -3   2  22       -0.56       15.80        2.11 o
  -2   2  22      224.17      209.20        8.54 o
  -1   2  22       22.53        5.70        9.33 o
   0   2  22      172.79      129.08        8.13 o
   1   2  22      652.79      637.07       13.02 o
   2   2  22      537.52      527.40       11.91 o
   3   2  22      407.32      406.90       11.88 o
   4   2  22      858.01      832.18       21.38 o
   5   2  22      896.79      845.03       20.77 o
   6   2  22       13.73       22.77       19.95 o
   7   2  22      973.28      920.08       41.38 o
  -8   3  22      188.78      156.07       22.56 o
  -7   3  22      389.54      367.11       17.32 o
  -6   3  22       20.54       22.59       13.87 o
  -5   3  22      245.50      224.11       10.65 o
  -4   3  22      620.06      637.56       13.12 o
  -3   3  22       -2.78        9.99        7.44 o
  -2   3  22     1676.95     1698.52       21.46 o
  -1   3  22       10.22       11.19       15.35 o
   0   3  22       11.22       13.67       15.87 o
   1   3  22      222.26      232.79        9.43 o
   2   3  22      910.80      888.17       16.43 o
   3   3  22      210.77      183.25       11.26 o
   4   3  22      102.04      106.48       15.79 o
   5   3  22        8.85        5.98       19.34 o
   6   3  22       26.46       34.20       19.30 o
  -8   4  22      233.66      237.86       24.44 o
  -7   4  22       29.32        4.86       15.83 o
  -6   4  22      151.68      179.37       12.55 o
  -5   4  22        0.52        0.14        3.33 o
  -4   4  22      691.09      682.74       14.10 o
  -3   4  22       16.33       23.17        9.81 o
  -2   4  22      245.12      242.49        9.20 o
  -1   4  22       60.01       64.63        7.73 o
   0   4  22       64.77       71.74        7.90 o
   1   4  22      230.38      220.78        9.62 o
   2   4  22      125.50      104.55        8.49 o
   3   4  22       40.34       24.46        9.00 o
   4   4  22     2225.71     2160.79       47.92 o
   5   4  22       80.96       60.75       14.85 o
   6   4  22      310.99      347.20       19.60 o
  -7   5  22      171.37      159.85       14.01 o
  -6   5  22      142.73      131.31       10.70 o
  -5   5  22      401.01      427.26       11.84 o
  -4   5  22      129.60      118.04        9.41 o
  -3   5  22      967.36     1006.18       17.26 o
  -2   5  22     1131.28     1116.32       18.30 o
  -1   5  22      371.97      415.44       11.14 o
   0   5  22       85.56       73.13        8.36 o
   1   5  22       88.68       91.75        8.21 o
   2   5  22      317.48      308.12       10.53 o
   3   5  22      210.21      199.93       11.65 o
   4   5  22      110.05       82.33       16.79 o
   5   5  22       19.09        7.07       14.71 o
   6   5  22       -6.43        0.23       33.38 o
  -7   6  22       43.74       27.86       13.71 o
  -6   6  22       55.26       63.58       10.05 o
  -5   6  22        5.52        0.70       16.29 o
  -4   6  22      325.75      356.77       11.68 o
  -3   6  22      -12.56        0.75       19.51 o
  -2   6  22       99.07      110.48        8.39 o
  -1   6  22       38.52       38.33        7.72 o
   0   6  22       60.28       71.15        8.07 o
   1   6  22       29.18       27.03        8.69 o
   2   6  22      975.83      999.55       17.00 o
   3   6  22     1248.47     1223.77       23.00 o
   4   6  22      217.64      215.28       16.33 o
   5   6  22     1045.53     1010.86       29.00 o
   6   6  22      169.82      177.63       24.97 o
  -7   7  22      238.65      207.22       15.65 o
  -6   7  22      549.78      572.92       14.37 o
  -5   7  22      358.51      336.23       12.20 o
  -4   7  22      652.38      631.69       14.42 o
  -3   7  22      733.03      757.65       14.98 o
  -2   7  22       95.73      132.06        8.69 o
  -1   7  22      218.87      219.04        9.76 o
   0   7  22     1139.68     1169.53       18.06 o
   1   7  22       24.35       34.07        9.35 o
   2   7  22       64.27       76.49        8.73 o
   3   7  22        8.42        3.48       21.08 o
   4   7  22      223.17      226.15       20.05 o
   5   7  22        4.32        2.22       31.69 o
  -7   8  22      276.70      254.04       22.17 o
  -6   8  22      365.86      307.01       13.11 o
  -5   8  22       -5.26        0.52       11.70 o
  -4   8  22     1081.30     1099.91       18.55 o
  -3   8  22      185.69      186.58       10.03 o
  -2   8  22       -0.41        1.41        2.69 o
  -1   8  22      227.77      220.73       10.18 o
   0   8  22      100.14       97.86        9.13 o
   1   8  22       64.86       63.14        8.86 o
   2   8  22     1512.31     1463.94       23.49 o
   3   8  22        8.01        4.26       16.39 o
   4   8  22       95.81       80.20       15.49 o
   5   8  22       11.34        6.89       38.85 o
  -6   9  22      279.09      262.69       13.60 o
  -5   9  22      118.75      132.86       10.84 o
  -4   9  22      294.27      269.05       11.95 o
  -3   9  22      200.23      185.30       10.68 o
  -2   9  22       13.83        5.67        9.01 o
  -1   9  22      457.40      471.71       12.67 o
   0   9  22       83.75      106.99        9.33 o
   1   9  22       27.50       51.78       11.20 o
   2   9  22       93.03       89.38        9.90 o
   3   9  22      372.97      374.56       15.27 o
   4   9  22       56.72       41.65       15.77 o
  -6  10  22      111.99      121.96       33.55 o
  -5  10  22       -3.93        3.18       11.56 o
  -4  10  22      147.35      168.15       11.02 o
  -3  10  22       44.50       49.02        9.19 o
  -2  10  22       95.87      132.08       10.00 o
  -1  10  22       25.64       27.57       10.05 o
   0  10  22       15.80        8.80       11.23 o
   1  10  22      218.01      218.61       11.16 o
   2  10  22      154.93      145.87       10.79 o
   3  10  22      758.92      752.14       22.17 o
   4  10  22      172.33      187.43       18.26 o
  -5  11  22       33.75       58.17       14.31 o
  -4  11  22       40.41       45.04       10.52 o
  -3  11  22       92.47       93.96       10.63 o
  -2  11  22      115.53      130.86       10.63 o
  -1  11  22        9.21       17.77       18.01 o
   0  11  22       33.39       44.06       11.57 o
   1  11  22       -8.97        3.17       17.91 o
   2  11  22      289.17      314.12       12.58 o
   3  11  22      137.56      113.33       13.80 o
  -5  12  22      -31.96        8.64       33.48 o
  -4  12  22      123.61      121.94       13.80 o
  -3  12  22       36.27       47.21       10.73 o
  -2  12  22       51.89       46.37       10.53 o
  -1  12  22      473.85      456.43       14.20 o
   0  12  22       11.61        5.83       20.31 o
   1  12  22       34.80       23.82       11.93 o
   2  12  22       22.73       22.67       12.28 o
   3  12  22        5.63        9.81       25.54 o
  -3  13  22      601.51      582.98       45.23 o
  -2  13  22       92.16       67.35       11.41 o
  -1  13  22      462.31      461.53       14.72 o
   0  13  22        6.69       11.10       16.16 o
   1  13  22     1142.89     1125.25       24.45 o
   1  14  22       -4.59       19.42       42.40 o
  -7   0  23       36.09        9.76       28.75 o
  -5   0  23      413.11      404.27       23.93 o
  -3   0  23      315.92      325.80       20.96 o
  -1   0  23      767.90      774.52       29.31 o
   1   0  23     3894.98     3765.45       68.75 o
   3   0  23      247.45      272.59       14.39 o
   5   0  23      552.55      489.72       41.53 o
  -7   1  23       28.05       34.75       20.93 o
  -6   1  23       27.10       19.94       18.59 o
  -5   1  23       90.90       68.10       11.41 o
  -4   1  23       97.57      123.65       11.12 o
  -3   1  23       25.15       13.35       11.31 o
  -2   1  23       10.93       20.64       19.09 o
  -1   1  23       44.37       36.37        8.74 o
   0   1  23     1298.41     1301.08       19.81 o
   1   1  23      109.92      118.24        8.83 o
   2   1  23      633.77      623.21       14.22 o
   3   1  23      859.94      816.76       16.20 o
   4   1  23      404.74      404.46       20.70 o
   5   1  23      401.19      394.72       22.73 o
   6   1  23      507.63      469.63       26.54 o
  -7   2  23      145.81      110.55       17.34 o
  -6   2  23      563.97      533.95       19.08 o
  -5   2  23       19.19       25.39       11.53 o
  -4   2  23     2401.38     2290.23       32.70 o
  -3   2  23       37.28       48.73        9.37 o
  -2   2  23      207.37      200.54        8.82 o
  -1   2  23        6.97        7.76       13.00 o
   0   2  23      205.50      188.09        8.88 o
   1   2  23       14.99        4.06        9.23 o
   2   2  23       13.86       11.48        7.58 o
   3   2  23       84.40       81.16        9.80 o
   4   2  23       47.44       45.99       13.62 o
   5   2  23      235.41      231.48       15.49 o
   6   2  23      -19.66        1.44       21.52 o
  -8   3  23        7.78        0.72       35.92 o
  -7   3  23       20.39        6.89       15.80 o
  -6   3  23       42.63       32.63       11.37 o
  -5   3  23      807.22      853.21       18.21 o
  -4   3  23      389.27      392.59       12.05 o
  -3   3  23      306.46      298.65       10.10 o
  -2   3  23       21.06       14.70        8.02 o
  -1   3  23     1668.73     1702.61       21.66 o
   0   3  23      510.96      511.69       11.87 o
   1   3  23      897.41      929.61       15.68 o
   2   3  23      421.99      443.29       11.97 o
   3   3  23      112.08      122.49       10.25 o
   4   3  23      642.42      640.02       21.34 o
   5   3  23      699.43      667.69       27.58 o
   6   3  23      286.44      269.57       22.72 o
  -7   4  23     1045.34     1005.55       30.71 o
  -6   4  23       34.88       24.15       13.38 o
  -5   4  23      258.30      264.11       11.49 o
  -4   4  23       42.50       41.42        9.21 o
  -3   4  23     1934.53     1981.69       24.41 o
  -2   4  23       -0.09       11.56        1.94 o
  -1   4  23      164.66      162.82        8.86 o
   0   4  23      -10.50        0.01       12.91 o
   1   4  23       47.76       59.04        8.38 o
   2   4  23       15.92        7.99        8.39 o
   3   4  23      606.10      574.35       16.13 o
   4   4  23       34.57       20.02       20.31 o
   5   4  23       72.63       30.23       18.76 o
   6   4  23       80.41       65.48       20.09 o
  -7   5  23      178.24      168.47       17.83 o
  -6   5  23        6.28       19.91       14.21 o
  -5   5  23      682.94      652.85       14.87 o
  -4   5  23       39.02       58.11        8.48 o
  -3   5  23       12.30       18.03       21.67 o
  -2   5  23      481.17      545.07       12.65 o
  -1   5  23      278.58      292.61       10.57 o
   0   5  23      781.93      842.23       15.81 o
   1   5  23      202.83      183.01        9.66 o
   2   5  23      254.28      244.53       10.37 o
   3   5  23       23.06       18.55       10.33 o
   4   5  23      797.76      768.10       36.51 o
   5   5  23     1115.30     1006.89       29.75 o
   6   5  23      136.47      148.25       24.48 o
  -7   6  23      100.93       95.28       17.33 o
  -6   6  23      677.33      646.73       17.80 o
  -5   6  23      193.56      196.30       11.34 o
  -4   6  23      796.02      759.89       16.94 o
  -3   6  23      139.78      157.10        9.88 o
  -2   6  23      364.22      349.36       11.89 o
  -1   6  23        1.69       12.14        8.42 o
   0   6  23      169.72      163.65        9.47 o
   1   6  23       22.17       28.45       10.54 o
   2   6  23       19.88       10.56        9.77 o
   3   6  23      223.42      221.14       12.77 o
   4   6  23       33.29        4.27       16.48 o
   5   6  23      162.37      147.21       17.61 o
  -7   7  23       47.89       32.56       21.21 o
  -6   7  23       35.87       14.97       11.05 o
  -5   7  23      323.60      309.51       12.93 o
  -4   7  23       57.82       68.41        9.35 o
  -3   7  23      415.40      442.01       12.30 o
  -2   7  23       44.57       48.63        8.45 o
  -1   7  23      160.47      186.53        9.65 o
   0   7  23      625.26      611.28       14.07 o
   1   7  23       66.61       65.74        9.05 o
   2   7  23      203.59      185.63       10.52 o
   3   7  23     1023.97     1027.24       21.53 o
   4   7  23      353.49      364.51       19.55 o
   5   7  23       18.40       13.67       16.42 o
  -6   8  23       -1.73        1.75        8.93 o
  -5   8  23      892.91      873.27       17.98 o
  -4   8  23      188.55      168.63       10.96 o
  -3   8  23       30.95       33.93        9.17 o
  -2   8  23        0.04        0.20        2.55 o
  -1   8  23      118.68      111.08        9.67 o
   0   8  23      731.70      781.04       15.47 o
   1   8  23      686.33      657.79       14.99 o
   2   8  23       19.44       10.79       11.25 o
   3   8  23        8.44        5.15       23.90 o
   4   8  23       70.86       81.70       16.02 o
  -6   9  23       11.10        5.27       39.97 o
  -5   9  23        6.61        6.16       16.29 o
  -4   9  23      109.53      115.52       10.55 o
  -3   9  23      127.48      130.74       10.40 o
  -2   9  23      345.77      351.88       12.14 o
  -1   9  23       15.26       11.09       10.87 o
   0   9  23       12.00        6.87       19.93 o
   1   9  23      258.08      235.21       11.50 o
   2   9  23      507.69      503.63       14.14 o
   3   9  23      189.00      191.93       13.64 o
   4   9  23      232.74      246.08       19.09 o
  -5  10  23       -0.50        7.61        4.19 o
  -4  10  23      479.90      523.72       14.35 o
  -3  10  23        8.35       18.37       19.53 o
  -2  10  23       41.87       35.43       12.04 o
  -1  10  23       24.32       29.66        8.93 o
   0  10  23      788.41      759.10       16.85 o
   1  10  23      479.17      441.67       14.02 o
   2  10  23       32.87       23.21        9.50 o
   3  10  23       45.49       30.83       12.40 o
  -5  11  23      245.12      297.42       28.21 o
  -4  11  23       37.32       27.63       10.89 o
  -3  11  23        7.77        6.65       21.81 o
  -2  11  23       44.72       28.28       12.08 o
  -1  11  23      687.64      708.32       16.14 o
   0  11  23        9.07        5.37       16.30 o
   1  11  23      239.18      245.01       12.34 o
   2  11  23       11.06        5.39       21.68 o
   3  11  23      512.68      480.24       29.87 o
  -3  12  23      388.47      356.26       16.36 o
  -2  12  23       -6.97        1.56       19.41 o
  -1  12  23      282.07      258.00       12.85 o
   0  12  23       76.02       69.54       11.00 o
   1  12  23      220.12      190.51       12.64 o
   2  12  23       19.41       11.14       17.57 o
   0  13  23       89.02       88.48       22.79 o
   1  13  23       79.59       84.05       21.86 o
  -6   0  24      276.20      190.25       33.12 o
  -4   0  24       86.10      120.04       19.18 o
  -2   0  24     1728.50     1720.87       45.20 o
   0   0  24      721.42      814.92       29.64 o
   2   0  24     2250.94     2252.68       45.44 o
   4   0  24      147.68      162.61       22.09 o
   6   0  24       16.10       42.14       32.76 o
  -7   1  24      162.76      162.83       24.08 o
  -6   1  24        8.95        9.53       33.52 o
  -5   1  24      105.07      120.20       14.00 o
  -4   1  24     2382.39     2228.15       40.75 o
  -3   1  24      201.21      211.29       14.08 o
  -2   1  24       26.18       29.35       14.83 o
  -1   1  24      128.88      125.86       12.94 o
   0   1  24      620.62      614.49       17.27 o
   1   1  24       20.06       10.42        9.89 o
   2   1  24      426.65      400.21       13.76 o
   3   1  24       28.41       21.81       12.55 o
   4   1  24      865.93      810.34       37.76 o
   5   1  24       86.40       76.40       23.55 o
   6   1  24       14.08        4.57       30.40 o
  -7   2  24      281.94      224.57       24.94 o
  -6   2  24      126.83      119.64       17.35 o
  -5   2  24      103.71      107.50       12.11 o
  -4   2  24       30.47       21.57       12.55 o
  -3   2  24      267.02      271.68       12.95 o
  -2   2  24      131.56      136.68        9.28 o
  -1   2  24     2118.12     2178.38       25.78 o
   0   2  24      175.95      191.19        9.03 o
   1   2  24     2568.21     2559.22       29.81 o
   2   2  24      150.41      141.90        9.30 o
   3   2  24     2238.95     2205.58       38.38 o
   4   2  24      242.19      230.36       21.34 o
   5   2  24      546.90      485.43       32.73 o
   6   2  24       -4.57        0.17       37.69 o
  -7   3  24      262.35      257.48       19.33 o
  -6   3  24      367.96      375.96       15.60 o
  -5   3  24      241.00      209.99       12.50 o
  -4   3  24      120.79      140.15       10.75 o
  -3   3  24       82.51       79.69        9.22 o
  -2   3  24      247.16      235.97        9.72 o
  -1   3  24       13.07        7.60       19.99 o
   0   3  24       68.77       52.15        8.22 o
   1   3  24       12.59        3.30       18.71 o
   2   3  24      550.12      558.64       13.55 o
   3   3  24        5.84       21.95       12.87 o
   4   3  24      146.14      140.81       17.89 o
   5   3  24      168.47      143.52       16.91 o
  -7   4  24      147.19      131.77       17.52 o
  -6   4  24       10.93        8.32       25.94 o
  -5   4  24      171.66      152.17       11.94 o
  -4   4  24      100.75      100.52       10.03 o
  -3   4  24       30.58       39.90        9.16 o
  -2   4  24      903.96      896.03       16.03 o
  -1   4  24       -0.53        2.26        2.11 o
   0   4  24     2191.37     2160.12       28.17 o
   1   4  24        2.98        3.44       10.48 o
   2   4  24      783.12      754.24       16.61 o
   3   4  24      103.44       99.15       11.32 o
   4   4  24      314.00      251.10       27.13 o
   5   4  24       36.31        0.32       18.82 o
  -7   5  24      428.24      423.87       22.30 o
  -6   5  24      122.59      108.43       13.32 o
  -5   5  24      506.48      479.69       13.50 o
  -4   5  24        2.46        3.87        7.59 o
  -3   5  24      127.67      120.15        9.31 o
  -2   5  24      647.72      652.89       14.83 o
  -1   5  24      611.93      608.53       14.36 o
   0   5  24       25.47       15.83        9.39 o
   1   5  24       14.26        0.39       11.89 o
   2   5  24      136.20      124.92        9.83 o
   3   5  24        1.72        0.71        7.36 o
   4   5  24      448.38      428.53       24.01 o
   5   5  24      109.86       97.11       17.02 o
  -7   6  24       74.57       25.26       29.62 o
  -6   6  24        5.25       12.08       19.28 o
  -5   6  24      517.81      530.52       14.82 o
  -4   6  24       -4.51        2.57       14.26 o
  -3   6  24      523.74      531.49       13.99 o
  -2   6  24       57.54       56.99        9.26 o
  -1   6  24      640.97      680.58       14.98 o
   0   6  24      154.15      167.26        9.74 o
   1   6  24      646.94      614.81       14.35 o
   2   6  24      270.33      280.34       11.24 o
   3   6  24      499.36      520.20       16.10 o
   4   6  24       -0.70        4.37        4.78 o
   5   6  24      214.58      232.16       27.78 o
  -6   7  24       12.19        8.26       24.23 o
  -5   7  24      253.34      262.29       12.66 o
  -4   7  24     1409.19     1341.10       22.98 o
  -3   7  24       62.26       54.64       10.03 o
  -2   7  24        4.09        1.80       12.28 o
  -1   7  24       51.57       49.70        9.05 o
   0   7  24      126.00      130.63        9.92 o
   1   7  24       12.69       14.62       19.47 o
   2   7  24       17.01        0.20        9.77 o
   3   7  24       13.23        7.29       11.92 o
   4   7  24      302.89      281.61       19.22 o
  -6   8  24       -7.76        2.55       26.67 o
  -5   8  24       -4.99        0.81       13.48 o
  -4   8  24      434.99      443.92       13.52 o
  -3   8  24        4.65        2.60       10.44 o
  -2   8  24      794.80      806.87       16.59 o
  -1   8  24      161.93      148.17       10.34 o
   0   8  24      228.87      228.36       11.17 o
   1   8  24        1.88        4.51        6.94 o
   2   8  24     1950.57     1817.65       26.47 o
   3   8  24      181.98      170.28       13.78 o
   4   8  24      399.60      400.69       21.30 o
  -5   9  24      119.75      127.56       11.60 o
  -4   9  24     1076.41     1053.52       19.87 o
  -3   9  24      330.91      327.31       12.66 o
  -2   9  24        2.29        1.67       10.42 o
  -1   9  24       17.33       24.82       13.95 o
   0   9  24        4.52        7.25       15.76 o
   1   9  24       29.21       46.88       10.72 o
   2   9  24       16.11        5.32       11.26 o
   3   9  24       76.79       51.69       12.60 o
  -5  10  24       95.86       46.52       25.00 o
  -4  10  24       65.68       70.22       11.03 o
  -3  10  24       22.22       31.93       12.39 o
  -2  10  24       54.68       41.97       10.40 o
  -1  10  24      842.44      848.23       17.68 o
   0  10  24        8.12        1.30       17.47 o
   1  10  24      391.18      361.05       13.64 o
   2  10  24       15.98       17.06       12.68 o
   3  10  24      859.67      881.04       30.05 o
  -4  11  24      -23.72        7.16       31.94 o
  -3  11  24        1.31        5.68       10.18 o
  -2  11  24      305.99      298.70       13.06 o
  -1  11  24       -9.23        5.51       19.90 o
   0  11  24       66.57       66.55       12.18 o
   1  11  24       47.23       36.56       11.01 o
   2  11  24       97.92       66.10       23.22 o
   3  11  24       92.32       85.00       33.41 o
  -1  12  24        4.94        5.21       17.29 o
   0  12  24      487.20      456.05       29.26 o
   1  12  24       17.68        0.37       28.13 o
  -7   0  25      163.53      154.87       35.02 o
  -5   0  25       11.50       47.54       27.04 o
  -3   0  25      310.22      265.33       22.75 o
  -1   0  25      557.24      545.85       26.52 o
   1   0  25      313.77      321.09       22.33 o
   3   0  25      181.04      187.79       23.15 o
   5   0  25     1325.36     1134.76       73.17 o
  -6   1  25       12.68        3.45       32.82 o
  -5   1  25       20.24       16.31       13.53 o
  -4   1  25      244.68      244.59       15.83 o
  -3   1  25      699.27      640.84       21.08 o
  -2   1  25      334.82      356.30       16.00 o
  -1   1  25      991.90      982.55       24.49 o
   0   1  25      959.50      968.18       24.06 o
   1   1  25      129.09      123.09       12.41 o
   2   1  25      563.52      539.52       17.34 o
   3   1  25     1278.06     1232.73       34.28 o
   4   1  25      222.35      235.91       24.82 o
   5   1  25       22.18        4.50       28.44 o
  -7   2  25       16.83       11.81       29.60 o
  -6   2  25      853.28      676.57       29.22 o
  -5   2  25      217.38      196.00       16.14 o
  -4   2  25      457.92      439.18       18.48 o
  -3   2  25      660.02      657.50       20.56 o
  -2   2  25      288.22      287.92       15.62 o
  -1   2  25      482.00      466.09       17.87 o
   0   2  25       25.02       32.17       12.15 o
   1   2  25       34.36        2.81       11.96 o
   2   2  25      110.72      109.09       11.13 o
   3   2  25      435.44      406.60       22.05 o
   4   2  25      957.97      839.23       52.77 o
   5   2  25      219.00      233.62       27.38 o
  -7   3  25      101.03       72.08       30.78 o
  -6   3  25       45.39       60.56       14.74 o
  -5   3  25      879.61      836.75       22.36 o
  -4   3  25       27.68       32.70       11.60 o
  -3   3  25      281.53      278.50       12.43 o
  -2   3  25      452.25      472.07       13.10 o
  -1   3  25      321.46      348.79       10.80 o
   0   3  25      953.66      940.89       16.73 o
   1   3  25      970.44      957.88       17.09 o
   2   3  25      783.26      743.91       16.63 o
   3   3  25       14.44        8.24       10.69 o
   4   3  25      196.75      230.23       16.71 o
   5   3  25      382.20      417.78       23.98 o
  -7   4  25      312.15      277.54       21.14 o
  -6   4  25       42.26       32.92       12.62 o
  -5   4  25      901.36      824.55       20.49 o
  -4   4  25      207.22      194.29       12.26 o
  -3   4  25       39.04       48.17        9.41 o
  -2   4  25       63.37       71.63        8.75 o
  -1   4  25       36.44       30.81        8.42 o
   0   4  25       27.97        7.57        8.49 o
   1   4  25       83.74       65.31        9.53 o
   2   4  25       59.61       55.62        9.73 o
   3   4  25      918.27      871.72       20.97 o
   4   4  25      155.61      117.97       19.87 o
   5   4  25      296.50      214.14       23.07 o
  -6   5  25      203.96      177.22       14.72 o
  -5   5  25     1391.52     1291.79       23.36 o
  -4   5  25      127.69      120.85       10.12 o
  -3   5  25       90.89       94.21        9.39 o
  -2   5  25      386.98      369.79       11.88 o
  -1   5  25       88.31       85.82        9.63 o
   0   5  25      737.44      802.74       16.24 o
   1   5  25     1132.82     1119.20       19.83 o
   2   5  25      696.37      671.15       15.34 o
   3   5  25      326.64      313.41       14.59 o
   4   5  25      369.15      378.26       22.82 o
  -6   6  25       13.97        7.74       14.79 o
  -5   6  25      169.59      148.31       11.26 o
  -4   6  25      109.65      104.30       10.89 o
  -3   6  25       46.54       45.83       10.62 o
  -2   6  25       17.99       18.07       12.80 o
  -1   6  25       14.58       23.94        8.86 o
   0   6  25      117.74      110.64        9.76 o
   1   6  25      115.29      112.16       10.09 o
   2   6  25       86.67       56.09       10.17 o
   3   6  25       43.64       53.40       13.79 o
   4   6  25      176.68      157.62       20.89 o
  -6   7  25      -10.95       20.66       32.25 o
  -5   7  25       44.23       19.86       12.32 o
  -4   7  25       19.74        8.04       11.45 o
  -3   7  25      380.50      381.57       13.36 o
  -2   7  25      604.91      573.85       14.64 o
  -1   7  25     1023.73     1046.46       18.46 o
   0   7  25     1166.55     1149.86       19.55 o
   1   7  25        5.47        7.67       15.48 o
   2   7  25      661.50      646.05       15.53 o
   3   7  25      691.36      616.83       19.12 o
   4   7  25      134.74      112.78       17.77 o
  -5   8  25       15.62       17.15       14.56 o
  -4   8  25        8.22       11.85       16.62 o
  -3   8  25      371.73      368.04       13.03 o
  -2   8  25      -12.55        0.58       20.45 o
  -1   8  25        4.66        0.26       14.28 o
   0   8  25       -5.98        5.17       14.30 o
   1   8  25       10.37        1.98       18.97 o
   2   8  25       18.83        1.73       12.61 o
   3   8  25       12.04       11.16       33.66 o
  -5   9  25       24.44       47.84       18.73 o
  -4   9  25      190.59      178.52       12.05 o
  -3   9  25      166.04      144.99       11.64 o
  -2   9  25      599.05      606.23       15.29 o
  -1   9  25      141.86      158.91       11.14 o
   0   9  25      321.17      321.22       12.81 o
   1   9  25       10.24        6.25       18.62 o
   2   9  25       37.80       19.44       12.07 o
   3   9  25      310.39      298.23       19.47 o
  -4  10  25      217.66      180.20       27.42 o
  -3  10  25      190.90      175.24       12.13 o
  -2  10  25       -8.61        0.46       19.78 o
  -1  10  25       14.65       10.57       14.99 o
   0  10  25       21.18       29.52       11.34 o
   1  10  25        8.38        1.58       22.34 o
   2  10  25       47.09       39.33       14.90 o
   3  10  25      138.14      109.71       25.77 o
  -2  11  25      245.69      242.92       18.51 o
  -1  11  25      957.16      977.33       20.83 o
   0  11  25      153.82      154.32       12.95 o
   1  11  25     1278.62     1060.51       43.75 o
  -6   0  26     1047.83      995.73       40.34 o
  -4   0  26     1009.11      893.34       37.49 o
  -2   0  26      987.22      919.93       35.54 o
   0   0  26      382.25      366.58       24.44 o
   2   0  26      317.03      329.16       23.21 o
  -6   1  26       36.11       28.19       18.61 o
  -5   1  26        2.89       12.93       17.48 o
  -4   1  26       20.79       22.62       13.82 o
  -3   1  26       -3.56        0.29       18.37 o
  -2   1  26      157.15      150.16       14.45 o
  -1   1  26      161.79      183.60       14.47 o
   0   1  26      435.79      425.24       17.92 o
   1   1  26       48.56       59.90       13.20 o
   2   1  26      536.35      548.22       19.23 o
   3   1  26       52.38       13.34       35.11 o
   4   1  26      959.83      759.22       63.95 o
   5   1  26      433.74      415.23       41.91 o
  -6   2  26      110.23       83.45       16.13 o
  -5   2  26      997.99      968.63       27.43 o
  -4   2  26        2.61        2.89       18.05 o
  -3   2  26      496.48      482.35       19.12 o
  -2   2  26       50.59       49.89       13.28 o
  -1   2  26      684.09      670.14       21.15 o
   0   2  26       14.99       27.99       16.83 o
   1   2  26      198.65      169.35       13.79 o
   2   2  26      860.78      847.24       19.89 o
   3   2  26      139.75      116.12       18.49 o
   4   2  26      213.72      165.74       33.00 o
   5   2  26       53.56       32.08       33.31 o
  -6   3  26      -19.32        1.68       18.40 o
  -5   3  26       36.93       42.26       14.71 o
  -4   3  26       17.44       22.72       17.40 o
  -3   3  26       10.66       13.75       22.05 o
  -2   3  26      109.00      112.02       12.22 o
  -1   3  26       -6.12       11.80       17.57 o
   0   3  26      198.25      188.07       11.01 o
   1   3  26       21.32        3.14       12.47 o
   2   3  26      263.04      241.63       13.37 o
   3   3  26       45.43       52.27       19.93 o
   4   3  26      160.14      151.92       31.79 o
   5   3  26      201.07      152.09       45.04 o
  -6   4  26       23.35        6.47       13.49 o
  -5   4  26       -2.14        1.05       13.95 o
  -4   4  26     1136.82      992.25       22.43 o
  -3   4  26       -4.47        8.31       15.16 o
  -2   4  26      320.63      289.71       12.47 o
  -1   4  26      212.12      215.79       10.38 o
   0   4  26      294.22      293.93       11.32 o
   1   4  26       -5.56        1.00       15.77 o
   2   4  26      692.17      676.00       16.14 o
   3   4  26       57.51       48.40       14.27 o
   4   4  26       16.27       26.27       21.54 o
  -6   5  26       45.36       26.18       13.74 o
  -5   5  26       -4.20        2.62       17.72 o
  -4   5  26      200.90      213.50       12.22 o
  -3   5  26        8.42        4.96       15.12 o
  -2   5  26       62.43       64.62        9.46 o
  -1   5  26       16.00       24.72       14.22 o
   0   5  26       30.51       34.23        9.52 o
   1   5  26      342.85      322.05       12.74 o
   2   5  26      180.95      168.93       11.14 o
   3   5  26      166.11      153.09       13.57 o
   4   5  26      360.17      360.54       24.34 o
  -6   6  26      140.94      160.86       19.90 o
  -5   6  26      381.80      350.69       14.56 o
  -4   6  26       24.20       10.73       13.52 o
  -3   6  26       65.80       59.91       10.56 o
  -2   6  26      489.05      533.01       14.30 o
  -1   6  26      250.57      267.56       11.90 o
   0   6  26      -16.75        6.87        9.39 o
   1   6  26      488.80      492.75       13.84 o
   2   6  26       10.18       18.06       20.02 o
   3   6  26       46.59       45.37       12.77 o
   4   6  26      288.65      266.98       30.53 o
  -5   7  26       49.11       33.66       12.52 o
  -4   7  26       24.09       14.95       12.72 o
  -3   7  26      -10.60        0.05       20.93 o
  -2   7  26        5.57        1.56       15.76 o
  -1   7  26       15.26        0.44       11.63 o
   0   7  26      372.21      344.83       12.90 o
   1   7  26       13.80        6.81       10.48 o
   2   7  26      161.48      155.81       11.52 o
   3   7  26      268.73      260.06       15.28 o
  -5   8  26      -30.72        5.14       28.99 o
  -4   8  26       22.91       25.29       11.93 o
  -3   8  26        6.45        7.83       12.96 o
  -2   8  26      633.77      655.85       15.64 o
  -1   8  26       96.68      106.72       10.73 o
   0   8  26      558.71      599.77       14.98 o
   1   8  26       -3.41        3.36       14.14 o
   2   8  26       29.41       18.94       10.47 o
   3   8  26      173.04      137.30       17.80 o
  -4   9  26       51.46       35.21       18.57 o
  -3   9  26       17.06        4.47       11.97 o
  -2   9  26      225.95      246.43       12.38 o
  -1   9  26       -1.34        4.09        6.41 o
   0   9  26       43.67       20.09       10.68 o
   1   9  26      486.04      440.70       14.87 o
   2   9  26        3.46        2.16       13.84 o
   3   9  26      202.16      197.90       27.74 o
  -3  10  26      749.58      705.53       57.26 o
  -2  10  26        0.01        2.03        4.39 o
  -1  10  26      388.28      386.49       15.11 o
   0  10  26       31.76       20.02       14.81 o
   1  10  26       19.46        7.20       15.31 o
  -5   0  27      -16.06        6.54       20.68 o
  -3   0  27      211.48      204.98       22.76 o
  -1   0  27       93.07      125.63       20.21 o
   1   0  27     1005.80      894.41       37.29 o
  -6   1  27      481.39      420.66       21.20 o
  -5   1  27      236.73      231.74       17.39 o
  -4   1  27      157.94      145.22       16.26 o
  -3   1  27       13.81        6.88       13.69 o
  -2   1  27       80.99       67.89       14.30 o
  -1   1  27      356.54      330.82       17.51 o
   0   1  27      101.79       73.24       14.32 o
   1   1  27       10.67       37.59       29.55 o
   2   1  27        0.45        3.54        4.95 o
  -6   2  27      319.78      307.59       19.48 o
  -5   2  27       87.91       88.41       15.82 o
  -4   2  27       50.71       46.09       15.07 o
  -3   2  27      -15.31        2.29       13.59 o
  -2   2  27      164.16      157.02       15.25 o
  -1   2  27       25.43       29.83       15.00 o
   0   2  27      210.09      175.78       15.88 o
   1   2  27       51.68       68.69       14.19 o
   2   2  27       50.47       45.73       13.44 o
   3   2  27      127.39      138.66       37.61 o
   4   2  27      490.24      434.53       42.51 o
  -6   3  27      212.29      200.68       21.54 o
  -5   3  27      291.97      297.00       18.48 o
  -4   3  27        6.35        6.07       21.03 o
  -3   3  27      965.06      899.47       26.57 o
  -2   3  27      -14.57        6.86       15.42 o
  -1   3  27       18.47        3.70       15.06 o
   0   3  27       85.97       75.15       13.24 o
   1   3  27      287.42      312.82       15.57 o
   2   3  27      106.69       86.49       12.47 o
   3   3  27       46.71       54.62       27.28 o
   4   3  27        0.20        1.06        1.95 o
  -6   4  27        2.45        4.16       25.44 o
  -5   4  27      273.59      245.54       18.41 o
  -4   4  27       29.01        7.95       12.95 o
  -3   4  27       94.07       85.00       13.25 o
  -2   4  27       39.10       41.57       14.61 o
  -1   4  27      113.11      104.91       12.00 o
   0   4  27       93.29      102.98       10.77 o
   1   4  27      138.50      132.25       11.41 o
   2   4  27       17.47        9.83       12.15 o
   3   4  27     1729.98     1620.28       71.77 o
   4   4  27       67.43       88.45       40.31 o
  -6   5  27       55.08       51.60       34.93 o
  -5   5  27      382.87      355.68       15.83 o
  -4   5  27       27.72       20.47       14.02 o
  -3   5  27      522.98      498.78       16.32 o
  -2   5  27      342.44      317.90       13.45 o
  -1   5  27       36.02       32.56        9.99 o
   0   5  27       20.44       33.16       10.35 o
   1   5  27       67.80       46.72       10.55 o
   2   5  27      165.66      125.17       11.89 o
   3   5  27        2.19        6.15       13.34 o
   4   5  27      -26.58        1.42       31.38 o
  -5   6  27       27.01       36.14       17.75 o
  -4   6  27       45.92       36.77       11.65 o
  -3   6  27        5.98        7.15       17.81 o
  -2   6  27       99.90       94.75       11.14 o
  -1   6  27        6.85        9.43       14.22 o
   0   6  27       10.53       11.97       26.27 o
   1   6  27       29.28       31.21       11.19 o
   2   6  27      433.74      416.82       14.21 o
   3   6  27      259.86      256.76       17.34 o
  -5   7  27       79.46       94.06       31.09 o
  -4   7  27       27.39       18.66       12.12 o
  -3   7  27       57.04       54.10       11.12 o
  -2   7  27      372.72      352.46       14.00 o
  -1   7  27      628.40      616.52       15.61 o
   0   7  27        6.55        4.83       20.17 o
   1   7  27       49.26       38.27       10.54 o
   2   7  27      243.92      213.00       13.71 o
   3   7  27        3.05        7.56       17.07 o
  -4   8  27       -7.19        8.32       33.35 o
  -3   8  27       76.39       73.97       11.94 o
  -2   8  27      132.92      121.68       11.58 o
  -1   8  27      -10.42        4.00       18.17 o
   0   8  27      133.97      149.01       11.53 o
   1   8  27      591.88      560.44       15.83 o
   2   8  27      117.67      112.16       14.10 o
  -3   9  27       68.06       79.83       19.16 o
  -2   9  27      103.96      115.45       16.36 o
  -1   9  27      151.88      141.84       12.73 o
   0   9  27      107.73       95.87       12.25 o
   1   9  27       25.15        2.43       17.63 o
  -4   0  28      319.52      233.78       26.55 o
  -2   0  28      157.81      118.84       22.51 o
   0   0  28      944.75      870.39       36.93 o
   2   0  28       30.95       16.97       25.36 o
  -5   1  28       79.23       73.38       16.50 o
  -4   1  28      219.65      204.87       17.48 o
  -3   1  28      244.51      234.04       17.36 o
  -2   1  28       -3.30        3.60       20.33 o
  -1   1  28      671.56      668.68       22.17 o
   0   1  28      206.77      195.36       16.60 o
   1   1  28      365.89      356.52       18.42 o
   2   1  28      387.57      396.12       18.77 o
  -5   2  28      246.32      213.08       18.54 o
  -4   2  28       14.94        5.12       15.17 o
  -3   2  28      250.06      220.83       17.47 o
  -2   2  28      529.27      551.01       20.51 o
  -1   2  28       16.44       23.15       15.37 o
   0   2  28      229.82      226.51       16.89 o
   1   2  28       24.23       31.92       12.97 o
   2   2  28      135.42      115.86       15.97 o
  -5   3  28      659.63      591.81       27.51 o
  -4   3  28       17.92       27.67       16.46 o
  -3   3  28      187.33      163.31       16.89 o
  -2   3  28      283.83      302.76       17.80 o
  -1   3  28      315.81      313.88       18.04 o
   0   3  28      395.46      406.14       19.05 o
   1   3  28      567.21      521.53       21.17 o
   2   3  28       48.06       47.20       17.11 o
   3   3  28       37.42       24.20       38.44 o
   4   3  28      282.27      264.51       39.24 o
  -4   4  28       37.12       20.08       19.13 o
  -3   4  28       52.78       43.58       15.42 o
  -2   4  28      255.44      204.49       17.56 o
  -1   4  28        0.16        7.80        4.67 o
   0   4  28      344.75      341.95       17.02 o
   1   4  28      154.40      106.86       15.09 o
   2   4  28      741.22      664.85       20.86 o
   3   4  28       49.52       14.84       29.29 o
  -4   5  28        4.92        1.85       18.42 o
  -3   5  28       26.21       28.87       14.42 o
  -2   5  28      146.12      142.17       14.24 o
  -1   5  28      133.40      163.13       13.28 o
   0   5  28      359.87      308.57       14.06 o
   1   5  28      412.20      413.17       15.48 o
   2   5  28       15.51        4.85       16.32 o
   3   5  28      303.84      292.58       23.49 o
  -5   6  28      157.21      175.42       33.38 o
  -4   6  28      121.24      115.16       21.96 o
  -3   6  28      226.24      208.59       13.60 o
  -2   6  28       35.47       40.55        9.72 o
  -1   6  28       37.27       28.32       10.79 o
   0   6  28       -0.26        9.30        3.23 o
   1   6  28       11.80        3.61       23.02 o
   2   6  28      299.15      295.08       15.51 o
   3   6  28       30.31       55.14       25.02 o
  -4   7  28      496.52      469.05       29.11 o
  -3   7  28       37.09       30.64       16.03 o
  -2   7  28        5.22       14.75       17.94 o
  -1   7  28       80.86       80.52       11.54 o
   0   7  28      114.87       91.08       11.41 o
   1   7  28      365.12      322.29       14.00 o
   2   7  28     1075.37      966.57       27.63 o
  -3   8  28        2.05       11.30       23.06 o
  -2   8  28       -3.67        8.67       15.73 o
  -1   8  28      110.13       94.04       14.48 o
   0   8  28      131.32      124.17       13.78 o
   1   8  28       18.92        1.21       13.97 o
  -3   0  29       99.80      161.28       23.19 o
  -1   0  29       63.60       56.12       21.64 o
   1   0  29      883.48      820.15       36.80 o
  -4   1  29       20.36        8.24       16.98 o
  -3   1  29       66.98       68.11       15.98 o
  -2   1  29       68.04       51.21       15.38 o
  -1   1  29      115.02       86.67       15.72 o
   0   1  29       -1.09        8.96       11.52 o
   1   1  29      256.24      232.32       17.81 o
   2   1  29      157.17      117.36       16.79 o
  -4   2  29       83.36       42.66       19.21 o
  -3   2  29       10.45        1.67       28.83 o
  -2   2  29      740.11      723.17       23.66 o
  -1   2  29       97.93      120.54       15.88 o
   0   2  29      543.75      488.33       21.34 o
   1   2  29       -6.43        5.91       25.43 o
   2   2  29      462.79      437.80       20.52 o
  -3   3  29       25.06       33.87       19.27 o
  -2   3  29       37.40       53.11       15.29 o
  -1   3  29      166.10      161.46       16.96 o
   0   3  29       38.78       25.41       15.28 o
   1   3  29      442.09      447.49       20.38 o
   2   3  29      206.22      216.88       20.94 o
  -3   4  29      269.30      251.10       18.73 o
  -2   4  29      148.95      182.17       16.80 o
  -1   4  29     1918.57     1823.85       37.89 o
   0   4  29       36.22       31.85       15.53 o
   1   4  29      653.24      590.04       22.81 o
   2   4  29      127.15       61.37       18.27 o
  -2   5  29      227.44      191.40       17.87 o
  -1   5  29      138.56      159.12       17.00 o
   0   5  29       56.09       41.83       14.62 o
   1   5  29      128.67      115.27       14.85 o
   2   5  29       -2.55        4.27       19.35 o
  -4   6  29      181.90      142.16       34.93 o
  -3   6  29      405.11      453.12       38.47 o
  -2   6  29      722.48      725.22       45.69 o
  -1   6  29      260.45      254.42       16.53 o
   0   6  29      418.05      405.30       16.37 o
   1   6  29       -0.23        5.72        4.05 o
   2   6  29        9.39       18.90       43.95 o
  -3   7  29       54.16        2.74       21.78 o
  -2   7  29       37.16       17.36       16.72 o
  -1   7  29      125.26      124.94       17.63 o
   0   7  29       34.42        9.13       15.69 o
   1   7  29       48.38       40.88       17.21 o
  -2   0  30       -4.19        0.62       24.63 o
   0   0  30      138.51      118.86       24.13 o
   2   0  30       90.35      106.38       24.15 o
  -2   1  30     1015.41      936.68       28.51 o
  -1   1  30       54.18       51.90       16.16 o
   0   1  30       81.44       80.90       16.55 o
   1   1  30      209.62      189.04       17.98 o
   2   1  30      622.76      551.31       23.14 o
  -2   2  30      -10.21        4.47       35.27 o
  -1   2  30       26.33       32.36       21.28 o
   0   2  30       58.86       65.75       16.34 o
   1   2  30       45.03       30.23       17.52 o
   2   2  30       72.24       60.96       20.27 o
  -2   3  30       43.60       24.02       30.84 o
  -1   3  30      335.06      330.60       19.63 o
   0   3  30      664.37      632.32       23.62 o
   1   3  30      169.23      124.40       18.09 o
   2   3  30       15.98       16.13       27.97 o
  -1   4  30       63.71        4.43       30.70 o
   0   4  30      350.20      323.23       22.79 o
   1   4  30      143.53       96.78       20.41 o
   1   5  30      295.62      317.60       38.74 o
